# Supplementary material for: Comprehensive financial health assessment using Advanced machine learning techniques: Evidence based on private companies listed on ChiNext
Source: PLoS One. 2024 Dec 12;19(12):e0314966. doi: 10.1371/journal.pone.0314966 (PMC11637307; doi:10.1371/journal.pone.0314966)
Supplement: S1 Dataset — (XLSX) [file pone.0314966.s002.xlsx]

## Sheet: panel data
id	Year	RGR	ARGR	NPGR	GPGR	NCFGR	ITR	GRGR	Z	AO	NCAF	I1	I2	I3	I4	PH
432	2021	0.264848	0.179094	-0.0380878	-0.016941	0.241174	-0.0269144	0.264846	1.94775	0	0	0	0	0	1	1
432	2022	0.231813	0.255609	0.400688	0.612132	3.09118	0.140549	0.231814	1.48233	0	0	0	0	0	0	0
432	2018	0.150295	0.151959	0.137991	-0.301186	8.92488	0.0380175	0.150293	1.63738	0	0	0	0	0	1	1
432	2019	0.147513	-0.0686676	0.27581	0.569919	-0.121895	0.158521	0.147515	1.52227	0	1	1	1	0	0	3
432	2020	0.10729	0.0413105	-0.0753591	-0.149966	-0.489968	-0.203509	0.107286	2.18478	0	0	0	1	0	1	2
203	2018	0.400794	0.206606	0.262855	0.232916	0.643254	-0.00064386	0.400802	3.84469	0	0	0	0	1	0	1
203	2021	0.326057	-0.209157	-0.0514949	-0.025943	0.465279	0.131183	0.32605	4.66017	0	0	1	0	1	1	3
203	2019	0.226425	0.100044	0.373677	0.399851	0.326387	0.0388283	0.226424	5.99099	0	0	0	0	0	0	0
203	2020	0.031189	-0.0305108	0.0889242	0.067882	0.0499656	-0.0963781	0.031184	5.42765	0	0	1	0	1	0	2
203	2022	-0.004718	0.149001	0.260764	0.21696	-0.0885968	-0.233759	-0.00471657	4.84523	0	0	1	0	1	1	3
588	2021	0.362334	0.341251	1.19418	1.22627	1.25235	0.400451	0.362343	16.2908	0	0	0	0	0	0	0
588	2022	-0.083475	-0.227034	-0.000932368	-0.171206	5.43205	-0.343949	-0.0834647	8.71522	0	0	0	1	0	0	1
588	2019	-0.241234	0.152143	1.46566	1.54295	1.25625	-0.341254	-0.241227	6.9645	0	0	1	1	1	1	4
588	2018	-0.343444	0.352704	-0.922924	-1.09684	-0.00522178	-0.435117	-0.343439	5.58329	0	0	1	0	0	0	1
588	2020	-0.396399	-0.401771	-3.62342	-3.79548	-4.25264	-0.30896	-0.396401	13.1415	0	0	0	0	0	0	0
126	2019	0.203097	0.244559	-1.58815	-1.01007	-0.384118	0.160764	0.203092	1.73204	0	0	0	1	1	1	3
126	2021	0.193205	0.483214	0.302513	0.338372	-0.634332	0.133416	0.193205	3.14119	0	0	0	1	0	0	1
126	2018	0.04719	-0.0548483	-0.275977	-0.183527	3.02802	-0.135357	0.0471883	1.39561	0	0	1	0	0	1	2
126	2022	0.034044	0.17206	-0.150604	-0.141221	-0.559657	-0.0795539	0.0340383	2.2628	0	0	0	1	0	1	2
23	2021	1.71557	0.955054	0.00730971	0.160917	-0.439462	3.03989	1.71556	6.48295	0	0	0	1	0	0	1
23	2022	0.937485	-0.268181	4.41757	6.47448	2.85391	-0.348527	0.937478	2.6002	0	0	1	0	1	0	2
23	2020	-0.111673	-0.289759	1.07244	1.04897	-6.20934	0.0690128	-0.111656	14.5771	5	0	0	0	0	1	6
23	2018	-0.306822	1.18695	-11.6106	-9.62752	0.840505	0.23179	-0.276897	-2.07661	0	0	1	1	1	0	3
23	2019	-0.427033	-0.746256	0.807221	0.808561	2.23389	0.0141542	-0.427034	-0.835959	1	0	0	1	0	1	3
127	2018	0.333205	0.201253	-0.060439	-0.059675	0.0244653	-0.0482759	0.333208	17.1124	0	0	0	0	0	1	1
127	2021	0.274682	0.0703422	-0.413085	-0.29082	0.274045	-0.00491543	0.274683	18.4528	0	0	0	0	0	1	1
127	2019	0.171721	0.306359	-0.583015	-0.472172	0.0283033	0.00925762	0.171719	19.5162	0	1	0	0	1	1	3
127	2022	0.074834	-0.0670445	2.62718	1.82548	0.180363	-0.000388954	0.0748323	12.9879	0	0	1	0	1	0	2
127	2020	-0.006489	-0.0187596	2.13897	1.54654	0.572236	-0.242827	-0.00648817	22.5442	0	0	0	1	1	1	3
589	2018	0.265623	0.176831	1.05283	0.714532	0.957694	-0.34358	0.265624	6.58696	0	0	0	0	1	0	1
589	2021	0.213407	0.349858	0.295582	0.304436	0.152166	-0.4361	0.213408	15.9934	0	0	0	0	1	0	1
589	2019	0.187392	0.477747	0.712761	0.657721	0.162783	-0.234834	0.187397	13.9765	0	1	0	0	1	0	2
589	2022	0.185171	0.357044	0.21143	0.205407	0.025951	-0.0764127	0.185169	12.7152	0	0	0	0	1	0	1
589	2020	0.120775	0.0181882	0.217219	0.214502	0.170769	-0.753097	0.120775	18.705	0	0	0	0	1	0	1
922	2022	1.14819	0.881387	0.165868	0.150185	0.535397	0.00808873	1.14818	2.96681	0	0	0	0	0	0	0
922	2021	1.0706	0.68094	0.873233	0.585718	0.203692	0.194928	1.07058	6.5136	0	0	0	0	0	0	0
922	2019	0.473537	0.152456	1.65693	1.68539	1.62059	0.228248	0.473546	4.58443	0	1	0	0	0	0	1
922	2018	0.459003	0.413283	0.346061	0.256307	4.36481	0.0752894	0.458995	2.22142	0	0	0	0	0	0	0
922	2020	0.272967	0.421025	0.085543	0.179395	0.359189	0.0378232	0.272966	11.2504	0	0	0	0	0	0	0
913	2018	0.343079	0.71789	0.344477	0.343805	0.0522141	0.00636169	0.34308	12.0611	0	0	0	0	0	0	0
913	2021	0.259259	0.0701455	0.31576	0.331947	0.221465	0.00759488	0.25926	15.8018	0	0	0	0	0	0	0
913	2019	0.247426	0.336969	0.34274	0.3333	0.484732	0.0297586	0.247429	16.9303	0	0	0	0	0	0	0
913	2020	0.192421	0.200444	0.311643	0.28422	0.608718	-0.0277766	0.192423	39.6408	0	0	0	0	1	0	1
913	2022	0.073938	0.0444443	0.0887052	0.059503	0.0995496	-0.0943313	0.0739369	16.5157	0	0	0	0	1	0	1
590	2019	0.347117	0.188786	1.3175	1.40664	-0.107796	0.194347	0.34712	17.7134	0	0	0	1	0	0	1
590	2018	0.163654	0.0975431	0.243612	0.173263	0.212726	0.157737	0.163656	26.562	0	0	0	0	0	0	0
590	2021	0.020021	-0.214802	-0.292761	-0.304094	-0.382247	-0.269129	0.0200173	4.70415	0	0	1	1	0	1	3
590	2020	0.010033	0.0690106	-0.550296	-0.56187	0.122405	-0.0188639	0.0100307	4.34281	0	0	0	0	0	1	1
590	2022	-0.109343	-0.205847	-1.0419	-1.12065	0.175547	-0.230655	-0.0924582	3.33696	0	0	0	1	0	0	1
35	2022	0.053028	-0.113854	-0.929626	-0.672487	-0.0199475	0.0660295	0.0530256	11.714	0	0	1	1	1	1	4
35	2019	0.04702	-0.179046	1.09904	1.11096	1.10055	-0.11765	0.0470231	11.7097	0	1	1	0	1	0	3
35	2021	0.034738	-0.0916348	0.735704	0.672651	-0.0386366	-0.0217339	0.0347344	14.6463	0	0	1	1	1	0	3
35	2020	0.031678	-0.0502299	0.141911	0.121751	-0.518729	-0.0783348	0.0316772	12.0467	0	0	1	1	1	0	3
35	2018	-0.068848	-0.0750616	-5.14365	-4.53006	-0.679945	-0.0350626	-0.0688554	8.36106	0	0	0	0	0	0	0
17	2018	0.242535	0.282379	-0.836746	-0.720395	1.29388	0.0757721	0.242532	1.78799	0	0	0	0	1	1	2
17	2020	0.028217	0.114978	0.0358452	0.029484	-7.96194	-0.0289211	0.0282186	1.92518	1	1	0	1	1	0	4
17	2021	-0.064773	0.156589	-0.368125	-0.383525	-1.84581	-0.0885666	-0.0647718	2.07956	5	0	1	0	0	0	6
17	2019	-0.138307	0.108291	5.33377	2.78287	-0.792367	-0.17689	-0.138308	1.94206	0	0	1	0	1	1	3
17	2022	-0.19393	-0.16303	-0.292346	-0.304487	1.34576	-0.279892	-0.193929	1.72116	0	0	0	1	0	0	1
713	2021	0.742123	0.178356	0.230995	0.248705	1.64063	0.208024	0.742117	1.77856	0	0	0	0	0	0	0
713	2018	0.385516	-0.0433849	0.0748435	0.162592	57.6813	0.348972	0.385519	1.90114	0	0	1	0	0	0	1
713	2019	0.217052	0.611142	0.219472	0.309784	-1.22715	0.394827	0.21705	2.21317	0	0	0	1	0	0	1
713	2022	-0.032446	0.0709083	-0.260255	-0.297279	1.20859	-0.181781	-0.0324444	1.43964	0	0	1	1	0	0	2
713	2020	-0.068402	0.665562	-0.108084	-0.226469	-0.470245	-0.178352	-0.0684022	1.61962	0	0	1	0	0	0	1
204	2022	0.134805	0.290267	0.0500491	-0.014645	0.464266	0.0725284	0.134804	2.44737	0	0	0	0	0	1	1
204	2020	0.087902	0.343747	1.15028	1.34875	2.36824	0.193502	0.0879012	2.08376	5	0	0	0	0	0	5
204	2018	-0.040163	-0.183333	1.96576	4.97213	-0.788113	0.0881953	-0.0401614	2.07667	0	0	0	0	0	1	1
204	2021	-0.044422	-0.291309	1.76618	0.961068	-0.371602	-0.0630852	-0.0444205	2.28359	0	0	0	0	1	1	2
204	2019	-0.227959	-0.095983	-5.24821	-3.00102	-4.01688	-0.110168	-0.227959	1.36579	1	0	0	0	0	0	1
307	2018	-0.036369	-0.225029	0.897633	0.887822	1.62652	-0.185291	-0.0363757	2.17667	0	0	0	1	1	1	3
307	2022	-0.05601	-0.211015	1.53342	1.49485	0.781161	0.262006	-0.0560124	6.67715	0	0	0	1	0	1	2
307	2021	-0.097871	-0.102292	0.838822	0.832868	12.2662	1.1805	-0.0978651	3.42248	0	0	0	1	0	1	2
307	2019	-0.232402	-0.133746	-12.8896	-10.8692	-0.225752	-0.248456	-0.232404	1.79096	0	0	0	0	0	0	0
307	2020	-0.241355	-0.401864	0.292083	0.206294	-1.02973	0.237111	-0.241359	2.31355	0	0	0	0	0	1	1
84	2018	-0.0334	-0.295095	-1.99744	-1.81479	3.713	-0.221444	-0.0334022	1.2433	0	0	0	1	0	0	1
84	2021	-0.06729	-0.710618	0.789862	0.808162	-0.0486267	0.474908	-0.067293	1.09108	0	0	0	0	0	1	1
84	2020	-0.331416	1.95925	0.733817	0.720111	1.72692	-0.13445	-0.331409	0.680621	3	1	1	1	1	1	8
84	2019	-0.411833	-0.825798	-3.10396	-3.29633	-0.844798	-0.14872	-0.411842	0.174985	3	1	0	0	0	0	4
84	2022	-0.712427	-0.560809	-3.39159	-3.55889	-1.38611	-0.434494	-0.712439	-0.201431	0	0	0	0	0	0	0
433	2018	0.371188	0.189898	0.221351	0.251736	-0.411098	-0.0561523	0.371192	5.01812	0	0	0	1	1	0	2
433	2022	0.180972	0.0254921	-2.22235	-1.951	-0.920369	-0.000617212	0.18097	2.7744	0	0	0	1	0	1	2
433	2019	0.142823	0.0577523	-0.00891176	0.003297	1.08945	-0.128384	0.142827	4.13309	0	0	0	0	0	0	0
433	2020	0.065562	0.105683	0.539698	0.672278	-0.266213	0.373362	0.065543	4.30654	0	0	0	1	0	0	1
433	2021	0.046194	0.283107	-0.130667	-0.147654	-0.45149	-0.0453843	0.0461947	5.99305	0	0	0	1	0	1	2
128	2020	0.632345	1.22468	0.920488	0.903509	0.69473	0	0.632348	23.4634	0	0	0	0	1	0	1
128	2019	0.256118	0.542726	0.416039	0.396065	1.30798	0	0.256118	30.7103	0	0	0	0	1	0	1
128	2021	0.234261	-0.072026	0.108603	0.151342	0.0299137	0	0.23426	25.8787	0	0	1	0	1	0	2
128	2022	0.014038	-0.0692275	-0.115121	-0.118384	-0.177743	0	0.0140365	20.6198	0	0	1	1	1	1	4
128	2018	-0.016182	0.0751681	-0.126396	-0.153063	-0.088154	0	-0.0161822	18.0488	0	0	1	0	1	0	2
205	2022	1.39611	0.530447	-0.0196537	-0.119248	-1.82396	-0.119309	1.39609	2.55477	0	0	0	1	0	1	2
205	2021	1.2533	1.09949	1.23011	1.22457	-8.37164	0.584045	1.25328	4.07772	0	0	0	1	0	0	1
205	2019	0.500178	-0.0589298	0.159867	0.155186	1.08744	-0.0250638	0.500181	4.8269	0	1	1	0	1	0	3
205	2018	0.472222	0.295354	1.74534	1.71163	-38.8059	-0.178518	0.472222	3.08572	0	0	0	1	1	0	2
205	2020	0.047935	0.394424	0.0833915	0.070731	9.47028	-0.093846	0.0479327	8.0575	0	0	0	0	1	0	1
206	2018	0.214465	0.216603	-0.174147	-0.169459	-0.333385	0.155559	0.21446	6.97123	0	0	0	1	1	1	3
206	2021	0.16462	0.197298	0.218405	0.204698	-0.213913	-0.513322	0.16462	6.69336	0	0	0	1	1	0	2
206	2019	0.143125	0.198985	0.370189	0.421345	0.32371	0.294168	0.143125	7.28491	0	0	0	0	0	0	0
206	2020	-0.072031	0.03493	0.0943164	0.095888	0.0434524	-0.960744	-0.0720277	4.75863	0	0	1	1	1	1	4
206	2022	-0.149009	-0.0983229	-2.20483	-2.15795	-1.64122	-0.124726	-0.149018	4.16569	0	0	0	0	0	0	0
824	2021	1.34758	0.90951	1.60484	1.53621	-0.489943	0.46982	1.34758	8.56041	0	0	0	1	0	0	1
824	2022	0.389776	-0.139661	0.335858	0.34581	3.02935	0.0700707	0.389772	4.87242	0	0	1	0	0	0	1
824	2020	0.273658	0.314001	0.590183	0.704502	0.569179	0.0795573	0.273659	12.4612	0	0	0	0	0	0	0
824	2018	0.192319	0.238116	0.149521	0.032969	0.98919	0.0387465	0.192317	4.91077	0	0	0	0	0	0	0
824	2019	0.07392	-0.064541	0.000105982	0.046838	0.59389	-0.040069	0.0739212	6.53554	0	0	1	0	1	0	2
591	2021	0.212079	0.0839271	0.320276	0.2891	-0.496995	0.397369	0.212077	14.2854	0	0	0	1	0	0	1
591	2022	0.016602	0.0817028	0.35667	0.333272	1.9856	0.153192	0.0166015	11.5042	0	0	0	0	0	0	0
591	2018	-0.044104	0.0895247	-0.167064	-0.161045	0.0675582	-0.0967271	-0.044103	12.3707	0	0	1	1	0	0	2
591	2019	-0.054409	-0.103005	0.106582	0.096464	0.273378	-0.0687635	-0.0544091	13.9185	0	0	0	1	1	1	3
591	2020	-0.360118	-0.246792	-0.577177	-0.563076	-0.249743	-0.318218	-0.36012	12.1859	0	0	0	0	0	0	0
714	2020	0.617053	0.133522	0.387559	0.837885	-2.35998	0.0578353	0.617041	1.00714	0	0	0	1	0	0	1
714	2021	0.101651	0.888465	1.4249	1.46841	4.31793	0.334013	0.101657	1.32255	0	0	0	0	0	0	0
714	2022	-0.0568	-0.348826	-0.125954	-0.149253	1.50297	0.433704	-0.0556064	1.1548	0	0	0	1	1	0	2
714	2019	-0.226908	-0.0351765	0.224934	-0.005215	-0.909126	-0.467606	-0.226902	1.14918	0	0	0	0	1	0	1
714	2018	-0.28317	-0.202469	-0.546585	-0.607341	3.71046	-0.248788	-0.283166	1.42538	0	0	0	1	0	0	1
592	2021	0.365393	0.255982	0.0209079	-0.016144	-0.0630255	0.163124	0.365382	3.64995	0	0	0	1	0	1	2
592	2022	0.257115	0.12462	0.291496	0.302048	0.0895394	-0.0553801	0.257116	2.7209	0	0	0	0	1	0	1
592	2020	0.150942	0.188304	0.39298	0.347195	-0.408123	0.0141489	0.15094	4.18307	0	0	0	1	0	0	1
592	2018	0.148104	0.0194621	0.0707039	0.050496	-0.296917	0.0692966	0.148102	4.29102	0	0	0	1	0	0	1
592	2019	0.080642	0.135059	0.332352	0.359277	3.35232	-0.0506249	0.080649	4.08958	0	0	0	0	1	0	1
434	2022	0.141479	0.151861	0.531522	0.595705	1.00601	0.0431231	0.141479	1.01017	0	0	0	0	0	0	0
434	2018	0.02353	0.0894594	-0.0269052	-0.044737	1.22549	-0.0917383	0.0235434	1.66554	0	0	0	0	0	1	1
434	2019	-0.080099	0.0704635	0.0814103	0.223077	0.311026	0.183667	-0.0800966	2.295	0	0	1	1	0	1	3
434	2021	-0.192766	-0.081366	-26.5235	-42.6859	-0.846504	0.016937	-0.192781	0.892668	0	0	0	0	1	0	1
434	2020	-0.32823	-0.537893	-0.900077	-0.934848	-0.205362	0.157198	-0.328235	1.6479	0	1	0	0	1	0	2
5	2020	0.061721	-0.567083	-0.0293449	-0.196861	-1.80191	-0.694781	0.079994	0.838968	5	1	1	1	0	1	9
5	2019	-0.010075	-0.237171	-7.54961	-7.92594	31.7294	4.23616	-0.0309219	1.21102	0	0	0	1	1	0	2
5	2018	-0.135752	2.10717	-0.450112	-0.505029	1.02612	0.0508772	-0.135742	1.86344	0	0	1	1	1	0	3
5	2021	-0.238323	-0.501636	0.173168	0.341793	2.75748	-0.249176	-0.238332	0.590797	0	1	0	1	1	1	4
5	2022	-0.625897	0.318408	0.349597	0.689724	-0.73841	-0.369167	-0.625896	0.771322	0	0	1	0	1	1	3
435	2018	0.189436	0.318168	0.465087	0.57441	1.08182	0.166425	0.18943	7.3826	0	0	0	0	0	0	0
435	2021	0.030958	0.0260544	-8.7778	-6.52649	-0.0138053	-0.117618	0.0309614	6.72884	0	0	0	1	0	1	2
435	2020	0.006492	-0.0907984	1.19835	1.28559	2.60747	-0.163625	0.00671321	6.64955	0	0	1	0	1	0	2
435	2019	-0.056198	-0.0533287	-2.23248	-2.06779	3.10629	-0.146717	-0.0564127	6.5014	0	0	0	1	0	0	1
435	2022	-0.420948	-0.24654	0.514058	0.420869	-0.254683	-0.443356	-0.42095	5.24553	0	0	0	0	1	1	2
436	2018	0.50047	0.988384	0.606568	0.448464	-1.07391	0.36544	0.500469	10.6264	0	0	0	1	0	0	1
436	2020	0.465419	0.0575284	1.13594	1.14946	3.14467	0.390459	0.46541	27.133	0	0	0	0	0	0	0
436	2022	0.070461	0.516705	-0.561292	-0.606152	-0.434522	0.237872	0.0704565	24.8751	0	0	0	1	1	1	3
436	2021	-0.152573	-0.209241	0.420522	0.59042	-0.621894	0.0739186	-0.15257	44.6215	0	0	0	0	0	1	1
436	2019	-0.366342	-0.462566	-3.58195	-3.15486	3.88111	-0.530765	-0.366344	10.5169	0	1	0	1	0	0	2
308	2022	0.182338	0.16934	-0.311367	-0.047342	-0.245661	0.16248	0.182329	4.6357	0	0	0	1	1	1	3
308	2019	0.080769	-0.0761648	0.959508	1.06092	1.53851	0.1316	0.0807701	1.89898	0	0	1	0	0	0	1
308	2020	-0.036172	-0.162228	-54.2752	-40.4157	-0.553946	0.378973	-0.0361813	3.27732	0	0	0	0	1	0	1
308	2021	-0.041674	-0.146796	1.07618	1.08195	0.664188	0.196261	-0.041664	8.08868	0	0	0	1	0	1	2
308	2018	-0.107061	-0.156347	-6.09109	-6.34679	2.73075	-0.180872	-0.107056	1.38481	0	0	0	1	0	0	1
309	2022	0.122743	0.265429	-0.0180341	0.013118	-0.0904849	0.160383	0.122743	7.06078	0	0	0	1	1	0	2
309	2021	0.112628	0.210262	0.640012	0.659286	0.0407647	0.150294	0.112629	4.59609	0	0	0	0	0	0	0
309	2018	0.053075	0.316496	-0.360027	-0.130667	-0.378986	-0.138141	0.0204203	3.81527	0	0	0	1	0	1	2
309	2020	-0.029104	-0.0886111	-0.0984498	-0.099893	-0.218851	0.000839506	-0.0291033	3.14773	0	0	0	0	1	0	1
309	2019	-0.040702	-0.0980174	1.21642	0.09029	2.27039	-0.235041	-0.0407003	2.95143	0	0	0	1	1	1	3
310	2019	0.26557	0.0503559	-10.377	-9.62265	1.25442	0.408221	0.265551	2.23007	0	0	0	0	1	1	2
310	2022	0.241771	-0.400314	0.72934	0.739909	3.42041	0.315781	0.241777	1.05872	0	0	1	0	0	0	1
310	2018	0.111156	0.214516	-0.478822	-0.560227	-1.37552	-0.078842	0.111155	3.26444	0	0	0	1	0	1	2
310	2021	-0.441817	-0.292863	-58.4351	-38.6007	-0.578221	-0.359986	-0.44183	-0.593963	0	0	0	0	0	0	0
310	2020	-0.457408	-0.116917	1.05014	1.0772	0.341818	-0.591713	-0.4574	3.49359	0	0	0	1	1	1	3
24	2019	0.227856	0.00452951	0.295558	0.301094	0.366429	-0.188627	0.227839	1.31491	1	1	0	0	1	0	3
24	2022	-0.037034	-0.641077	-0.202126	-0.174003	1.70168	-0.56586	-0.0370374	3.51328	0	0	0	1	0	0	1
24	2021	-0.16865	-0.269042	0.619536	0.630991	-0.286676	-0.144397	-0.168652	1.15088	5	0	0	0	1	1	7
24	2020	-0.231113	-0.614283	0.720122	0.721062	-0.629443	-0.330847	-0.231113	1.33197	1	0	0	0	1	1	3
24	2018	-0.279031	-0.295436	-7.49639	-7.51034	-0.384742	4.45783	-0.279037	1.47958	0	0	0	0	1	0	1
311	2019	0.303012	0.189339	0.129556	0.030361	1.56198	0	0.302999	4.98356	0	0	0	0	1	0	1
311	2021	0.265889	0.288021	0.696129	0.650224	0.862386	1	0.265917	12.0214	0	1	0	0	0	0	1
311	2018	0.06635	0.716036	-0.226807	-0.151201	-1.05124	0	0.0663529	4.17566	0	0	0	1	1	1	3
311	2022	-0.183259	-0.410274	-0.737083	-0.708656	0.470988	-1	-0.183267	7.52067	0	0	0	1	0	0	1
311	2020	-0.389381	-0.303425	-4.36367	-3.85047	10.7701	0	-0.389391	4.18308	0	0	0	1	1	0	2
312	2020	0.581534	0.223237	-8.98207	-3.98591	0.96625	0.195221	0.581529	15.857	0	0	0	0	1	1	2
312	2021	0.296681	0.494129	2.86925	4.19374	-0.99197	-0.0469	0.296682	17.585	0	0	0	1	1	0	2
312	2022	0.155184	0.156909	0.854047	0.641958	179.407	-0.0716878	0.15519	12.2405	0	0	0	0	1	0	1
312	2019	-0.141149	0.0557694	-0.939483	-0.904791	-0.336556	-0.15012	-0.141152	20.4862	0	1	1	0	0	0	2
312	2018	-0.21329	0.00667989	-0.208481	-0.229626	-0.138499	-0.071866	-0.213288	17.193	0	0	1	0	0	0	1
129	2021	2.18426	-0.0754978	1.73177	1.70157	0.411285	3.53614	2.18423	4.88046	0	0	1	0	0	0	1
129	2022	0.352537	-0.088765	-0.614192	-0.605158	1.92347	0.56116	0.352525	2.36267	0	0	1	0	1	1	3
129	2020	-0.248903	0.239151	-6.29936	-23.043	2.29765	0.221854	-0.248909	3.31294	0	0	1	1	1	0	3
129	2018	-0.360636	-0.134375	-1.30059	-1.1753	-0.683521	0.0219625	-0.360637	2.89908	0	0	0	0	1	0	1
129	2019	-0.365598	-0.49904	1.7743	1.29084	-0.595783	-0.165295	-0.365593	3.1837	0	0	0	0	1	1	2
57	2019	0.876357	-0.318894	0.976711	0.961928	8.05773	1.16888	0.87635	2.61495	1	1	1	0	0	0	3
57	2020	0.236254	-0.102459	4.87386	3.82722	-1.84891	1.54039	0.23625	4.2476	5	0	1	1	0	0	7
57	2022	-0.118128	0.191666	0.73712	0.707847	-0.179529	0.0522692	-0.118129	1.61585	0	0	1	0	0	1	2
57	2021	-0.379488	-0.142356	-15.6748	-12.4143	1.30839	-0.526261	-0.374014	1.53136	0	0	0	1	0	0	1
57	2018	-0.399214	-0.370613	-13.8752	-10.0382	-0.884166	-0.618035	-0.399218	0.407306	0	0	0	0	0	0	0
85	2018	0.297554	0.114338	0.567271	0.527559	0.235756	0.246479	0.297554	1.60329	0	0	0	0	0	0	0
85	2020	0.138456	0.114497	-0.451235	-0.423352	0.50876	0.178485	0.138453	1.47701	0	0	0	0	1	1	2
85	2022	0.073003	0.138982	5.34291	17.5377	-1.75888	-0.155102	0.0730054	2.08594	0	0	0	1	1	0	2
85	2021	0.072776	-0.0891698	-1.69306	-1.13288	-0.545851	0.057044	0.0727742	1.92063	0	0	1	1	1	1	4
85	2019	0.067973	0.0519234	-0.129735	-0.109059	-0.456416	0.178293	0.0679712	1.77164	0	0	0	1	1	1	3
313	2020	0.946877	1.30911	1.60915	1.59235	-0.613603	0	1.20042	2.71283	0	0	0	1	1	0	2
313	2021	0.589395	1.50579	0.790025	0.822873	0.981498	0	0.661855	2.2597	0	1	0	0	1	0	2
313	2018	0.226427	-0.216882	0.509376	0.650509	1.43302	-0.0996649	0.177332	2.28316	0	0	1	0	1	0	2
313	2019	0.354811	0.219109	0.911139	0.898218	3.39432	-1	0.128639	2.15224	0	0	0	0	1	0	1
313	2022	-0.046489	-0.423832	-0.00508206	-0.026985	-0.857652	0	-0.143616	1.7393	0	0	0	0	1	0	1
825	2022	0.274481	0.019499	0.814926	0.456023	1.14585	-0.127699	0.27448	2.48066	0	0	0	0	1	0	1
825	2018	0.235435	0.110129	1.30352	1.36012	1.82248	0.190312	0.235431	1.5873	0	0	0	0	0	0	0
825	2021	0.083783	0.130058	0.63999	0.23237	-0.617488	0.186966	0.08378	2.616	0	0	0	1	0	0	1
825	2020	0.031872	0.159033	-0.464123	0.161181	0.9213	0.37543	0.0318713	2.61972	0	0	0	0	1	0	1
825	2019	-0.07534	-0.0343438	0.281711	-0.054284	-0.166064	0.228008	-0.0753435	1.54658	0	1	0	0	0	0	1
437	2020	0.230732	0.167631	0.607802	0.512777	4.15567	0.195087	0.230731	4.82811	0	0	0	0	0	0	0
437	2018	0.158752	-0.056633	-1.75046	-2.39043	-1.66079	0.173226	0.15875	2.87141	0	0	1	1	1	1	4
437	2019	0.088601	0.354753	1.08565	1.11769	0.660723	0.130072	0.0885995	4.0962	0	0	0	0	0	0	0
437	2021	-0.003133	0.0120311	0.102712	-0.008783	-0.965469	-0.16031	-0.00313176	4.5887	0	0	1	0	1	0	2
437	2022	-0.094737	0.0698228	-0.194171	-0.109984	-14.9854	-0.161579	-0.0947374	4.28372	0	0	1	0	0	0	1
130	2020	0.073659	0.0455776	-0.381943	-0.406029	5.01211	0.0469126	0.0723621	3.82333	0	1	0	0	1	1	3
130	2019	0.055293	0.137968	-0.264533	-0.213819	-1.37154	0.133099	0.0552889	8.34108	0	0	0	1	1	1	3
130	2021	0.036111	0.0655721	-0.126244	-0.153709	-1.24112	-0.0493497	0.0361145	7.29833	0	0	0	1	0	1	2
130	2018	-0.044145	0.0582409	-0.124087	-0.165649	-0.219715	-0.0420276	-0.044146	6.60877	0	0	1	0	0	0	1
130	2022	-0.197219	-0.209132	-17.3087	-14.5474	1.29326	-0.159193	-0.197232	8.30745	0	0	0	1	0	0	1
36	2019	0.437017	0.617939	0.961385	0.956558	-0.560891	0.0337706	0.437023	10.9794	0	1	0	1	0	0	2
36	2022	0.421308	-0.0113891	0.158272	0.146433	-0.871284	0.00153288	0.421296	7.26967	0	0	1	1	0	0	2
36	2018	0.12586	0.156221	0.23976	0.214022	-0.37123	-0.0714309	0.125859	11.8433	0	0	0	1	1	0	2
36	2021	-0.023968	0.00586649	-0.114154	-0.147042	0.601294	0.0556082	-0.00147057	12.6656	0	0	1	1	1	0	3
36	2020	-0.049808	0.181901	0.110457	0.094666	2.26674	-0.144911	-0.0498086	11.6776	0	0	1	1	1	1	4
207	2021	0.057241	0.0354887	-0.0944912	-0.217669	1.38572	0.232989	0.0572334	8.20439	0	0	0	0	1	1	2
207	2019	-0.030557	-0.0756802	0.193066	0.17479	12.4514	-0.360809	-0.0305514	9.23277	0	0	0	1	1	1	3
207	2020	-0.115118	0.16642	-0.274839	-0.283653	-0.457243	-0.191385	-0.115123	5.68968	0	0	1	0	0	0	1
207	2018	-0.129762	-0.15591	0.618496	0.522165	-0.855423	-0.357642	-0.129756	9.92002	0	0	0	0	1	1	2
207	2022	-0.285722	0.00211628	-0.660682	-0.649742	-1.63668	-0.302829	-0.285722	4.26974	0	0	1	0	0	0	1
715	2021	0.785988	0.00451501	0.347136	0.355851	0.453652	0.82556	0.785994	7.99121	0	0	0	0	0	0	0
715	2019	0.074273	-0.159108	1.14106	1.17207	0.88545	0.436593	0.0742868	6.11777	0	0	1	0	0	0	1
715	2018	-0.291417	-0.260695	-8.63163	-7.3089	-0.593672	0.0857893	-0.291424	2.38848	0	0	0	0	1	0	1
715	2020	-0.350757	-0.182993	-3.54355	-3.15515	-0.922358	-0.129121	-0.350773	4.74935	0	1	0	0	0	0	1
715	2022	-0.475467	-0.302971	0.271283	0.260156	-6.18323	-0.314184	-0.475467	6.33654	0	0	0	0	1	1	2
37	2022	0.172481	0.2561	-0.885735	-0.905478	2.71692	0	0.172476	2.65795	0	0	0	0	1	1	2
37	2021	0.067173	0.00557219	1.39479	1.39088	-0.230386	0	0.0671753	2.47765	0	1	0	1	1	0	3
37	2018	-0.02503	-0.028596	-1.76813	-2.13792	4.6725	0	-0.025033	0.586219	0	0	0	1	1	0	2
37	2019	-0.341145	-0.512449	1.01707	1.06931	-0.710557	0	-0.341139	1.23053	1	1	0	0	1	1	4
37	2020	-0.568866	-0.179083	-45.0534	-12.7679	-0.531097	0	-0.568864	-2.06953	1	0	0	0	1	0	2
58	2019	0.064379	0.296494	0.534579	1.72434	1.01692	0.10732	0.0643813	5.9727	0	0	0	0	0	0	0
58	2021	0.007405	0.173563	-0.497245	-0.538221	-0.606486	0.135274	0.00740524	3.32997	0	0	0	1	1	1	3
58	2018	-0.014813	0.208812	-0.685777	-0.76168	-1.88814	0.0085879	-0.0148253	4.80459	0	0	1	0	1	0	2
58	2020	-0.067725	0.142287	0.845016	0.128439	145.444	0.0266295	-0.0677206	3.33756	0	0	1	1	0	1	3
58	2022	-0.079878	0.09086	-8.85109	-13.2739	0.373079	0.283032	-0.0798814	3.06699	0	1	1	1	1	0	4
131	2020	0.124416	-0.0755924	0.21964	0.20669	0.228016	-0.243066	0.124416	5.05114	0	0	1	0	1	0	2
131	2018	0.071355	0.041552	-0.385383	-0.388167	5.87628	0.306282	0.0713482	4.48524	0	0	0	0	1	1	2
131	2021	0.047109	0.187351	0.303151	0.377746	-0.549489	-0.285494	0.0471143	7.64561	0	0	0	1	1	0	2
131	2022	0.030408	0.214861	0.239625	0.220063	-0.469559	0.0231395	0.0304094	7.43674	0	0	0	1	0	0	1
131	2019	-0.024268	0.0869846	0.145516	0.120572	0.0458535	0.130944	-0.0242636	5.47118	0	0	1	1	0	1	3
314	2018	0.160042	0.331658	0.869802	0.352295	-1.41551	0.365197	0.160037	4.4231	0	0	0	1	0	0	1
314	2022	0.066937	0.221093	0.249901	0.457736	0.51925	-0.118891	0.0669372	8.72	0	0	0	0	1	0	1
314	2021	0.041591	-0.271138	0.123596	0.002046	-0.373685	-0.350567	0.0415915	15.5675	0	0	1	1	1	0	3
314	2020	-0.029226	-0.184472	0.381774	0.337681	-0.679717	0.060964	-0.0292229	7.89802	0	1	0	0	0	1	2
314	2019	-0.351075	-0.465991	-0.174074	-0.181449	6.14943	-0.165534	-0.351069	10.2394	0	0	0	1	0	0	1
716	2018	0.66472	1.32804	1.09502	0.943958	1.04821	-0.241846	0.683716	4.56056	0	0	0	0	1	0	1
716	2021	0.450858	-0.45827	0.00984415	0.036038	0.77057	0.341125	0.473717	17.0596	0	0	1	0	0	0	1
716	2022	0.005095	-0.135962	0.0444068	0.034813	4.63254	0.527764	0.00508387	4.39579	0	0	1	0	0	0	1
716	2019	-0.219766	0.344693	-0.72246	-0.553312	-33.0292	-0.526559	-0.216865	6.90431	0	0	1	0	0	0	1
716	2020	-0.400184	-0.306439	-10.6562	-6.6794	0.724032	-0.27826	-0.395484	5.07355	0	0	0	1	0	0	1
132	2018	0.307101	-0.191676	0.549469	0.506452	4.16641	0.293296	0.307102	2.92374	0	0	1	0	0	0	1
132	2021	0.176742	0.361424	-0.149395	-0.184238	-0.202331	0.0329514	0.176738	3.56665	0	1	0	1	1	1	4
132	2020	-0.106504	-0.107456	0.15776	0.143475	-0.50123	-0.145795	-0.0922203	3.93896	0	0	0	0	1	1	2
132	2019	-0.155805	-0.264048	0.067942	0.062533	0.733905	0.0605674	-0.155805	3.67549	0	1	0	1	0	1	3
132	2022	-0.160519	-0.281029	-0.94916	-0.94607	-0.384098	-0.126786	-0.160523	2.19703	0	0	0	0	0	0	0
208	2021	0.535985	-0.0819766	1.71128	1.97516	0.982962	0.0139979	0.514018	2.89359	0	0	1	0	0	0	1
208	2019	-0.012217	-0.188219	1.00261	1.018	-2.68645	0.71914	-0.012218	1.202	0	0	0	0	0	1	1
208	2022	-0.139658	0.508977	-0.32701	-0.332344	0.0876447	-0.140339	-0.139661	2.63624	0	1	1	1	0	0	3
208	2018	-0.142513	0.0175385	-7.22733	-6.11508	0.50104	0.149655	-0.142525	-0.483395	0	0	1	1	1	0	3
208	2020	-0.361057	-0.144094	-93.9375	-13.5425	1.5632	-0.310468	-0.361051	1.47615	0	0	0	1	0	0	1
315	2018	0.3717	0.104445	1.53525	1.66855	-0.177618	-0.121383	0.371705	1.62776	0	0	0	1	1	0	2
315	2021	0.208427	-0.0351343	0.5654	0.600834	1.2731	0.035128	0.208443	1.17028	0	0	1	0	0	0	1
315	2022	0.030896	0.111754	1.05717	1.03616	-0.742051	0.0700875	0.0308951	1.19395	0	1	0	1	0	0	2
315	2019	-0.013546	0.0175987	-0.455646	-0.250412	-0.0819902	-0.112961	-0.0135481	1.5973	0	1	1	0	0	0	2
315	2020	-0.272492	-0.205572	-18.2422	-11.8415	0.981912	-0.16869	-0.272502	0.344637	0	0	0	1	0	0	1
86	2020	0.177352	-0.109951	3.79634	5.8791	3.70775	0.332407	0.177345	12.2069	0	0	1	0	0	0	1
86	2018	0.132069	0.339652	-0.126324	-0.053401	2.39509	0.0628088	0.132067	5.52927	0	0	0	0	1	1	2
86	2022	-0.060528	0.118837	0.549519	0.556978	0.424096	-0.0409737	-0.0605241	8.30413	0	0	1	1	1	1	4
86	2019	-0.09101	0.0493495	-0.6585	-0.865107	-1.54973	0.132317	-0.0910103	10.1853	0	1	1	0	1	0	3
86	2021	-0.145508	-0.285429	-8.78124	-10.4434	-0.87257	-0.214321	-0.145512	10.4865	0	1	0	0	0	0	1
87	2018	0.321203	0.227382	-0.606185	-0.461629	7.67578	0.558298	0.835875	3.84081	0	0	0	0	1	1	2
87	2019	0.142382	-0.112077	-2.42518	-1.53554	-0.714193	-0.150443	0.142386	2.9698	0	0	1	1	0	1	3
87	2020	-0.086063	0.444577	1.66718	2.57286	-1.37157	-0.308344	-0.0860602	2.06399	0	0	1	0	1	1	3
87	2021	-0.09231	0.0255361	-0.471081	-0.292278	1.67667	-0.1384	-0.092311	3.19839	0	0	1	1	0	0	2
87	2022	-0.35959	-0.523868	-19.7252	-11.883	1.58823	-0.29568	-0.359589	1.8338	0	0	0	1	0	0	1
316	2018	0.425363	0.326261	0.14265	0.096542	1.5705	-0.0279108	0.425315	4.3781	0	0	0	0	1	0	1
316	2021	0.2897	0.127456	0.165094	0.174376	7.68427	-0.0638117	0.28969	4.45231	0	0	0	0	1	0	1
316	2019	0.249788	-0.281703	5.3238	5.00304	3.27974	-0.155514	0.249796	3.97555	0	0	1	0	1	0	2
316	2020	0.236973	-0.187509	0.832714	0.871724	-1.0678	-0.38026	0.236977	4.0634	0	0	1	1	1	0	3
316	2022	0.134219	0.605136	0.308651	0.295221	0.164507	-0.0942883	0.134221	3.41608	0	0	0	0	1	0	1
18	2022	0.627536	-0.955798	-0.306794	-0.373276	-7.50652	1.54857	0.627486	1.58415	0	0	1	1	1	1	4
18	2018	0.228339	0.0385253	-0.0189546	0.192478	-2.86897	-0.00427387	0.228338	2.1978	5	0	0	1	0	0	6
18	2021	-0.025995	0.0420613	-0.543331	-0.459915	0.681142	-0.12266	-0.0259933	4.01821	0	0	1	1	0	0	2
18	2019	-0.169326	-0.0535502	-8.12621	-5.92274	2.32862	0.261088	-0.169333	2.7014	0	1	0	1	1	0	3
18	2020	-0.462612	0.0138207	-0.449463	-0.369335	-1.41739	-0.445319	-0.462609	2.40492	0	0	1	0	0	0	1
59	2018	0.154635	0.0921861	0.601406	0.600594	1.31927	-0.126129	0.154635	2.70306	0	0	0	0	1	0	1
59	2022	0.143054	0.624426	0.333651	-2.2761	-0.427973	0.132944	0.143051	2.88013	0	0	0	1	0	1	2
59	2021	-0.004436	-0.0241264	0.940259	1.01902	1.86761	-0.109851	-0.00443232	2.02376	0	0	0	1	1	1	3
59	2019	-0.021468	-0.244611	-3.0453	-3.00558	-1.62787	-0.0771088	-0.0214685	1.93637	3	0	0	0	0	0	3
59	2020	-0.028855	-0.0458437	0.399727	0.47643	-2.08345	-0.01783	-0.0288568	1.95501	0	1	0	0	1	1	3
317	2018	0.360857	0.366205	-2.54317	-2.14217	-2.02021	0.146332	0.360857	1.58891	0	0	0	1	1	1	3
317	2020	0.224607	0.0914589	0.815112	0.83405	4.52087	0.0229163	0.224608	2.88519	0	0	0	0	0	0	0
317	2019	0.160366	0.186794	2.0731	2.43295	2.51619	-0.109886	0.160371	2.13085	0	0	0	0	1	0	1
317	2021	0.091752	0.0831629	-0.0943417	-0.078304	-0.933489	-0.0647998	0.0917495	4.34427	0	0	0	1	0	1	2
317	2022	0.007506	0.176335	-0.475007	-0.423636	2.77256	0.018224	0.00749805	2.65997	0	0	0	0	1	1	2
318	2019	0.29996	-0.304033	0.483379	0.372231	0.11836	0.257246	0.299958	4.07072	0	1	1	0	0	0	2
318	2018	0.166681	0.0829334	0.401071	0.004745	61.6356	0.00728352	0.166686	2.99034	0	0	0	0	0	0	0
318	2020	0.107878	-0.48495	0.0859014	-0.075964	-1.92494	-0.383494	0.107873	3.22216	0	0	1	1	1	1	4
318	2021	-0.171315	-0.0428731	-3.12635	-3.75147	0.523995	-0.458845	-0.171313	2.97429	0	1	0	1	0	0	2
318	2022	-0.380977	-0.108098	-2.06107	-1.41571	-3.32249	-0.406356	-0.380972	0.779678	0	0	0	0	0	0	0
319	2018	0.592669	0.726988	0.366506	0.256346	-2.37642	0.332423	0.592668	3.84931	0	0	0	1	0	0	1
319	2021	0.149115	-0.0124804	1.02844	1.01608	1.90025	0.053963	0.149118	2.79276	0	0	1	0	0	0	1
319	2022	-0.1272	0.00369855	-9.81858	-14.5594	-0.653212	0.0198729	-0.127202	1.80708	0	0	1	0	1	0	2
319	2020	-0.136322	-0.092429	0.0526028	0.003965	-0.0508443	-0.226107	-0.136324	1.38993	0	1	0	0	1	1	3
319	2019	-0.244075	0.0608111	-3.15419	-3.093	-0.237068	-0.0300051	-0.244081	2.05232	0	0	1	0	0	0	1
88	2021	0.403776	0.616569	0.595078	0.629987	-0.807433	0.045769	0.403784	13.6418	0	0	0	1	0	0	1
88	2020	0.138321	0.118355	1.01214	0.811511	-0.420959	-0.242228	0.138318	13.1494	0	0	0	1	1	0	2
88	2019	0.057626	-0.362362	-0.345981	-0.326851	2.9459	-0.226169	0.0576218	11.519	0	1	1	0	0	1	3
88	2018	0.054963	-0.0111528	-0.201999	-0.194255	-0.358396	-0.0700908	0.0549607	13.5498	0	0	1	1	0	1	3
88	2022	0.009962	0.259468	-0.443126	-0.450206	2.91295	0.0192293	0.00995788	7.72613	0	0	0	0	1	1	2
38	2018	-0.16924	-0.0693234	-1.29056	-1.01489	2.22577	0.202411	0.299281	1.60962	0	0	0	1	1	1	3
38	2022	0.136594	0.274665	-0.392789	-0.374149	0.0400828	0.087233	0.136592	1.40783	0	0	0	0	1	1	2
38	2021	0.029514	-0.0672989	0.460581	0.300663	-0.286347	-0.0453269	0.0295129	1.6264	0	1	1	1	1	0	4
38	2020	-0.168627	0.118428	1.08914	1.12268	0.188955	-0.107084	-0.168628	1.58194	0	0	1	1	1	1	4
593	2019	4.00313	0.0221026	4.07072	3.8326	5.81413	0.220262	4.00309	3.43022	0	0	0	0	0	0	0
593	2020	0.092636	0.57454	-0.171304	0.001056	-0.70526	-0.399011	0.0926321	3.32093	0	0	0	1	0	0	1
593	2018	-0.203122	0.228302	-0.566691	-0.568141	-1.91565	-0.0843652	-0.203123	13.0561	0	0	1	0	0	0	1
593	2021	-0.212088	0.22783	-0.433431	-0.3523	7.59998	-0.192062	-0.212087	3.33624	0	1	1	1	0	0	3
593	2022	-0.610231	0.00776791	-9.22277	-6.61609	-0.853085	-0.511767	-0.610232	1.52359	0	0	1	0	0	0	1
438	2018	1.64667	1.43692	6.53384	6.50742	2.35962	-0.00685048	1.64675	23.7475	0	0	0	0	1	0	1
438	2022	0.181988	0.024036	3.49118	4.34562	-0.147915	0.103677	0.181993	9.85433	0	0	0	1	0	0	1
438	2021	0.114321	0.855363	-0.699069	-0.760583	-0.315792	0.177962	0.11431	15.3055	0	0	0	1	1	1	3
438	2019	-0.347696	-0.503774	-0.503801	-0.505826	0.275547	-0.102193	-0.347705	28.6044	0	1	0	1	0	0	2
438	2020	-0.390692	-0.343805	-0.860722	-0.867352	-0.272376	-0.0568913	-0.39071	18.9123	0	0	0	0	0	0	0
594	2018	0.429205	0.799301	-0.0222767	-0.030252	0.0323852	0.0928014	0.429202	2.29751	0	0	0	0	1	1	2
594	2019	0.323856	0.592658	0.388218	0.507492	0.631576	0.00991134	0.323859	3.35192	0	0	0	0	0	0	0
594	2021	0.247051	-0.062554	7.60496	5.01067	-0.837224	0.17718	0.247046	9.03365	0	0	1	1	0	0	2
594	2022	0.217507	0.242618	0.444553	0.348399	4.79574	-0.0470905	0.217515	9.22133	0	0	0	0	1	0	1
594	2020	0.058526	0.040328	-0.740404	-0.577837	2.35105	-0.00881263	0.0585219	3.00326	0	0	0	0	0	1	1
209	2019	-0.070662	-0.697734	0.915467	0.919149	-0.0940831	1.17661	0.272682	1.49427	0	0	0	0	0	0	0
209	2022	0.129734	-0.21645	-0.930852	-0.933257	-0.756647	0.018813	0.129725	9.3429	0	0	1	1	1	1	4
209	2021	0.036016	0.442199	-0.0220934	-0.023122	0.861978	0.0363073	0.0360169	8.44584	0	0	0	0	1	1	2
209	2020	-0.657003	-0.113951	1.70532	1.79647	-0.08872	-0.793961	-0.656996	5.64998	0	0	0	0	1	1	2
133	2021	0.294224	0.0879244	0.0735383	0.061792	-0.0885933	-0.031544	0.294222	6.53073	0	0	0	1	1	0	2
133	2019	0.174544	0.135349	0.149897	0.231387	1.10699	0.0356036	0.174544	8.30234	0	1	0	0	0	0	1
133	2022	0.158507	0.226372	0.0600338	0.012323	-0.108082	-0.0226797	0.158503	4.67449	0	0	0	1	1	0	2
133	2018	0.075439	-0.0151459	0.225368	0.067008	-0.307285	-0.169987	0.0754401	5.92754	0	0	1	1	1	0	3
133	2020	0.050281	0.0151909	0.364764	0.359898	0.196328	-0.110813	0.0502804	7.36597	0	1	0	0	1	0	2
320	2021	0.093722	0.0069928	-0.289805	-0.27013	10.3843	1.52781	0.093721	15.3847	0	0	0	0	1	1	2
320	2018	0.093101	-0.250127	-0.298905	-0.298256	-0.0630037	1.07894	0.0930944	8.6643	0	0	1	1	1	1	4
320	2022	-0.016003	-0.216019	-5.67726	-4.19315	-0.706045	1.00419	-0.0160136	13.3694	0	0	0	0	1	0	1
320	2019	-0.207838	-0.0471632	-0.684596	-0.632899	-0.562527	-0.21256	-0.207837	15.3916	0	1	0	0	0	0	1
320	2020	-0.335938	-0.484484	-0.150408	-0.094374	-1.10492	-0.125478	-0.33594	19.3254	0	0	0	0	0	0	0
439	2022	0.376265	0.139368	1.10299	1.02666	3.17199	0.283973	0.376265	1.71476	0	0	0	0	0	0	0
439	2020	0.132025	0.366563	4.08913	2.59961	0.0474825	-0.143821	0.132033	3.66741	0	0	0	0	1	0	1
439	2021	0.127436	0.204758	-2.10273	-2.07021	-1.50029	-0.0473526	0.127423	1.97069	0	0	0	1	0	1	2
439	2018	0.023005	-0.0783413	-0.985	-0.937525	1.78042	0.073551	0.0230006	2.16449	0	0	1	0	1	1	3
439	2019	0.003436	0.107927	12.409	3.5632	0.0663893	-0.0656801	0.00343727	3.27624	0	0	0	0	1	0	1
2	2022	0.170427	-0.224121	-0.386506	-0.386517	-7.93462	0.00953258	0.170438	-4.10001	3	0	1	1	1	1	7
2	2021	0.163697	-0.27382	0.232311	0.344606	1.03616	-0.379902	0.163701	-0.380725	0	0	1	0	1	0	2
2	2018	-0.586175	0.0560997	-0.0564512	0.044459	1.14423	-0.291292	-0.586189	-0.900959	5	0	1	1	0	1	8
2	2019	-0.863958	-0.990628	1.07044	1.08829	-1.00212	-0.573424	-0.863955	-0.14298	3	0	0	0	1	1	5
89	2018	0.452134	0.525927	-0.215325	-0.363012	-3.60362	0.31039	0.452134	1.38142	0	0	0	1	1	1	3
89	2022	0.36652	-0.201874	0.944572	0.898656	0.963538	0.453243	0.366525	0.143476	0	0	1	0	0	0	1
89	2019	-0.192112	0.038618	-0.581024	-0.547216	0.120002	-0.219845	-0.192111	1.29126	0	0	1	1	0	0	2
89	2021	-0.31225	0.096863	-17.6776	-12.5141	15.6128	-0.126283	-0.312253	-0.893323	0	0	1	1	0	0	2
89	2020	-0.395253	-0.379146	2.16615	3.71685	1.13107	-0.301062	-0.395256	1.28089	0	0	0	1	1	1	3
210	2022	0.560467	0.198435	65.1368	43.0942	4.05122	-0.274103	0.560473	1.45397	0	0	0	0	1	0	1
210	2019	0.47703	-0.184457	3.28394	3.29358	18.79	0.170948	0.477034	1.28132	0	0	1	0	0	0	1
210	2021	0.172268	-0.299338	-1.06307	-0.916709	-0.124375	-0.106487	0.17226	1.62714	0	0	1	1	0	1	3
210	2020	0.115191	0.208578	-0.758416	-0.741212	-0.736933	0.0779719	0.115183	1.54847	0	0	0	1	1	1	3
210	2018	-0.148413	0.402517	-0.66831	-0.659414	-0.690606	-0.106281	-0.148412	1.01318	0	0	1	0	0	0	1
595	2020	0.363994	0.273226	0.963777	0.965696	0.0125923	0.0936205	0.363996	5.54659	0	0	0	0	0	0	0
595	2019	0.232559	-0.0870122	0.586721	0.604925	1.19353	0.117232	0.232562	4.08137	0	1	1	0	0	0	2
595	2018	0.13609	0.108869	0.130571	0.12095	0.625695	0.110144	0.136086	3.62688	0	0	0	0	0	0	0
595	2022	0.038419	0.296154	-0.137964	-0.151656	0.0179236	0.106235	0.0384154	4.54503	0	0	0	0	1	1	2
595	2021	0.003365	0.293231	-0.0134266	-0.04527	-0.0149587	-0.0884732	0.00336267	6.35858	0	0	0	1	0	1	2
717	2021	0.392054	0.323132	1.2573	1.23113	-0.158579	0.0845736	0.392059	5.83545	0	0	0	1	0	0	1
717	2022	0.300113	0.324411	0.815173	0.80084	1.24041	-0.151815	0.300119	5.94621	0	0	0	0	1	0	1
717	2018	0.27117	0.195383	0.804295	0.818281	9.20277	-0.0823865	0.271175	7.60947	0	0	0	0	1	0	1
717	2019	-0.032485	-0.0449037	-0.498024	-0.511528	-0.469121	-0.0815412	-0.0324928	5.70831	0	0	0	0	0	0	0
717	2020	-0.035202	0.124535	-0.317705	-0.295914	-0.241055	0.0521722	-0.0352065	5.90236	0	0	1	0	1	0	2
826	2018	2.89426	1.81968	2.3575	2.35304	1.87604	1.49206	2.89416	16.5988	0	0	0	0	0	0	0
826	2019	1.025	1.2459	0.63049	0.634174	1.33439	0.465936	1.02497	11.8403	0	0	0	0	0	0	0
826	2021	1.01788	0.942514	2.09226	2.0957	1.43304	-0.0799809	1.01791	13.236	0	0	0	0	1	0	1
826	2020	0.43477	0.492962	0.395061	0.393687	1.55794	0.0947229	0.434766	23.2054	0	0	0	0	0	0	0
826	2022	0.24832	0.602007	-0.261501	-0.269301	-0.766205	0.138708	0.2483	9.28819	0	0	0	1	1	1	3
321	2019	0.562311	0.143099	0.813464	-0.038846	2.1459	0.50038	0.562762	2.48352	0	0	0	0	0	1	1
321	2018	0.348199	0.09115	0.634472	0.695174	-21.4934	-0.00543105	0.348206	1.86145	0	0	0	1	1	0	2
321	2022	0.062072	0.201514	-0.00773266	-0.007855	-4.7923	0.341551	0.0620729	0.32934	0	0	0	1	1	1	3
321	2021	-0.124112	0.069335	-40.4244	-19.2923	-1.83025	0.00502693	-0.12412	1.24409	0	0	1	0	1	0	2
321	2020	-0.178053	-0.0187255	-0.892632	-0.662214	-0.834657	-0.358472	-0.17805	3.10717	0	0	0	0	0	0	0
718	2021	0.558749	0.463868	0.687184	0.629661	0.203548	0.0173579	0.558744	11.8328	0	1	0	0	0	0	1
718	2020	0.55761	0.233113	1.1598	1.21971	0.0779958	0.0929535	0.557612	14.5234	0	0	0	0	0	0	0
718	2022	0.282282	0.461101	0.174839	0.172146	0.81245	-0.112991	0.282281	7.51777	0	0	0	0	1	0	1
718	2019	0.258073	0.235146	-0.164289	-0.177521	1.8882	0.0404861	0.258068	6.83928	0	0	0	0	1	1	2
718	2018	0.229641	0.38766	0.107531	0.067716	-0.041467	0.0124053	0.229637	7.23849	0	0	0	1	0	0	1
211	2021	2.72395	-0.174192	-0.304496	-0.750711	-5.9176	1.8518	2.72384	1.81269	0	0	1	1	1	1	4
211	2020	1.54516	0.437035	-4.40333	-4.04512	0.0207891	0.508802	1.5451	1.32491	0	0	0	0	1	1	2
211	2022	0.479391	0.0446262	0.772024	0.83745	3.52678	0.235877	0.5195	2.70477	0	0	0	0	0	0	0
211	2018	0.351178	0.611782	1.1368	1.13898	-4.04166	2.38807	0.35117	3.48253	0	0	0	1	0	0	1
211	2019	-0.271444	-0.094839	-0.527535	-0.527281	2.7253	1.31074	-0.271425	7.06621	0	0	0	1	1	0	2
90	2021	0.458408	0.223332	-0.112062	-0.001884	-2.36397	0.284064	0.458399	5.2808	0	0	0	1	1	1	3
90	2018	0.062015	-0.501416	-11.3325	-16.0647	0.0367519	0.172506	0.0620075	4.89809	0	0	1	0	1	1	3
90	2020	-0.065193	0.0653957	0.283937	0.104133	-0.850119	0.0167324	-0.0651946	6.93275	0	0	1	0	0	1	2
90	2019	-0.212757	-0.303243	1.1995	1.20508	-0.282885	-0.215794	-0.212749	6.40636	0	0	0	0	1	1	2
90	2022	-0.305504	0.597194	-0.615331	-0.682993	-6.62054	-0.314873	-0.305506	5.44979	0	0	1	0	0	0	1
212	2018	0.875093	-0.217677	2.44781	1.79508	5.05813	0.648325	0.87508	2.81675	0	0	1	0	0	0	1
212	2021	0.372053	0.149847	1.38239	1.31431	-0.323916	0.143945	0.372045	5.42774	0	0	0	1	0	0	1
212	2019	0.305502	0.417959	-0.0200494	-0.089531	-0.250382	0.676066	0.305497	7.72784	0	0	0	1	1	1	3
212	2022	0.195142	-0.108341	-0.779959	-0.737614	0.0855345	-0.0323268	0.195146	5.68807	0	0	1	0	0	1	2
212	2020	-0.130628	-0.144912	-0.649804	-0.598442	0.613275	0.172004	-0.130629	5.45367	0	0	0	1	1	0	2
440	2018	0.637069	0.527001	0.12145	0.224727	0.538747	0.483971	0.637068	3.29652	0	0	0	0	0	0	0
440	2019	-0.013523	-0.316866	-0.648792	-0.454212	5.57037	0.0391617	-0.0135233	3.44786	0	0	0	1	1	0	2
440	2020	-0.128203	-0.484333	2.18688	0.601277	-0.863524	-0.094498	-0.128205	6.59457	0	0	0	0	1	1	2
440	2022	-0.184498	-0.0276049	1.77946	0.246047	-0.4197	-0.200952	-0.184498	4.16181	0	0	0	0	1	1	2
440	2021	-0.391638	-0.0216031	-0.923543	-0.744255	1.53307	-0.425865	-0.391635	4.9814	0	0	0	1	0	0	1
91	2020	0.418819	-0.45887	1.26686	1.36837	-0.30278	0.185617	0.41883	3.85778	0	0	1	1	0	0	2
91	2018	0.105159	0.0555044	-0.606764	-0.451092	-0.573512	0.012634	0.105158	2.87149	0	0	0	1	1	1	3
91	2021	0.020003	-0.426387	0.0488564	-0.023706	0.621483	0.131581	0.0199992	5.41215	0	0	1	0	0	1	2
91	2022	-0.34988	0.471487	0.00748245	0.023176	-0.794445	-0.334077	-0.349873	3.69557	0	0	1	0	1	1	3
91	2019	-0.546238	-0.443331	-6.89961	-4.62705	3.13679	-0.445316	-0.546242	2.14368	0	0	0	1	0	0	1
60	2022	0.057631	0.0440243	1.49396	1.43223	5.27869	-0.214349	0.0955406	2.58432	0	0	0	0	1	0	1
60	2021	0.082751	0.0128786	-5.38973	-7.83406	-0.826329	0.107586	0.0827406	4.37534	0	1	0	1	1	1	4
60	2018	0.023715	0.0816124	0.995625	1.00517	-0.535981	-0.108876	0.023717	4.04209	0	0	0	1	1	0	2
60	2020	-0.065034	0.0350737	1.16754	1.10097	-0.729912	-0.0121892	-0.0650348	5.3528	0	0	1	0	1	1	3
25	2019	0.185295	0.199145	-0.148038	-0.057152	-0.182162	0.624389	0.185293	2.25587	0	1	0	1	1	1	4
25	2018	0.138941	-0.0271182	0.131983	0.227133	-0.462069	-0.226278	0.138944	2.00652	0	0	1	1	1	0	3
25	2021	0.130645	-0.0602952	-32.1478	-40.7874	0.366268	0.0106063	0.130642	2.48539	0	0	1	0	1	1	3
25	2022	0.081741	-0.015971	-1.25957	-1.32559	1.36476	0.335314	0.0817429	2.097	0	0	1	0	1	1	3
25	2020	-0.169272	-0.0768073	-1.06839	-0.960654	-0.597963	0.0870066	-0.169274	2.30009	0	0	0	0	1	0	1
134	2018	0.370372	0.682312	0.111477	0.061883	-0.173423	-0.131236	0.370372	5.56265	0	0	0	1	1	0	2
134	2020	0.245342	-0.115369	-0.0517754	-0.069859	1.21059	-0.429905	0.245333	5.63979	0	1	1	0	0	1	3
134	2021	0.185772	-0.0905131	-0.465996	-0.551807	-0.117299	-0.171704	0.185759	4.00935	0	0	1	1	0	1	3
134	2022	0.133025	0.08794	0.263122	0.396075	-0.097261	0.0514761	0.133028	3.46541	0	0	0	1	0	0	1
134	2019	0.090746	0.268082	0.0375535	0.037521	0.112192	-0.173688	0.0907468	9.2078	0	0	0	0	1	0	1
441	2018	0.318034	1.06262	0.339085	0.332337	-1.37753	0.0457303	0.318033	6.46174	0	0	0	1	0	0	1
441	2019	0.000164	0.0413015	-0.0166737	-0.013943	5.88106	0.0454249	0.000163161	8.12469	0	0	0	0	1	1	2
441	2020	-0.091845	0.180909	-0.476706	-0.449936	-0.5502	0.141076	-0.0918481	7.10382	0	0	1	0	1	0	2
441	2022	-0.09272	0.0875843	-2.76919	-2.1888	-2.26228	0.0256481	-0.0927273	6.33938	0	0	1	0	1	0	2
441	2021	-0.109721	-0.0449392	-0.460932	-0.315743	-0.266636	-0.0137675	-0.109722	8.61688	0	0	0	0	0	0	0
719	2022	0.291829	-0.229586	0.24383	0.260486	10.4993	0.230509	0.291828	3.40759	0	0	1	0	0	0	1
719	2021	0.245513	0.333777	0.317356	0.273303	-0.8793	0.17624	0.24551	3.31085	0	0	0	1	0	0	1
719	2020	0.198363	0.0139466	0.401808	0.484706	22.7453	0.120773	0.198362	4.0544	0	0	0	0	0	0	0
719	2018	0.105083	0.289946	0.107012	-0.011733	0.615044	-0.0885691	0.105085	2.72984	0	0	0	0	1	1	2
719	2019	0.065871	0.0382003	0.333006	0.394672	0.566664	-0.11291	0.0658749	2.18871	0	0	0	0	1	0	1
6	2019	1.18693	4.47849	-38.4148	-17.307	-1.32444	4.00155	1.18686	7.10134	5	0	0	1	1	1	8
6	2018	0.191759	0.223405	1.01302	0.981031	-0.293484	-0.135684	0.191774	4.42281	0	0	0	1	1	0	2
6	2022	0.130902	0.274121	-1.72232	-1.49923	-1.06656	0.211966	0.130907	9.53609	0	0	0	1	1	1	3
6	2021	0.045864	-0.857299	2.5222	3.08609	0.989235	0.46623	0.0458588	15.2069	0	0	1	0	0	0	1
6	2020	-0.486366	-0.239489	0.390818	0.09606	12.6533	-0.409168	-0.486353	11.9305	3	1	0	1	1	1	7
322	2021	0.312744	-0.626705	1.17125	1.19794	0.905037	0.237321	0.312731	12.957	0	0	1	0	0	0	1
322	2018	0.061962	0.997116	0.19479	0.188899	-0.0661973	0.152502	0.0619651	18.0227	0	0	0	1	0	0	1
322	2019	-0.186672	-0.920121	0.0683693	0.056791	-0.0460116	-0.450341	-0.186668	24.9236	0	0	0	0	1	1	2
322	2022	-0.613614	-0.559721	-1.05725	-1.04025	-0.557673	-0.566352	-0.613614	15.2528	3	0	0	0	0	0	3
322	2020	-0.654414	0.10288	-2.29456	-2.06568	-0.749313	-0.773389	-0.654417	19.2202	0	0	1	0	0	0	1
596	2018	0.398606	0.434094	0.184696	0.275686	0.413644	-0.0435655	0.398606	6.60654	0	0	0	0	1	0	1
596	2021	0.219262	0.769402	0.143908	0.231424	0.161274	0.0538075	0.219265	13.2289	0	0	0	0	0	0	0
596	2019	0.209393	-0.487385	-1.45688	-1.37633	0.138962	-0.0101049	0.209391	7.40074	0	0	1	0	0	1	2
596	2020	0.15833	0.446116	4.7203	5.1629	0.0194233	0.101806	0.158327	10.3634	0	1	0	0	0	0	1
596	2022	0.057882	0.137162	-0.201007	-0.217269	-0.241921	-0.0262402	0.0578839	11.4995	0	0	0	1	0	1	2
26	2018	0.144897	0.0339999	-0.215423	-0.110371	-0.167027	-0.0501209	0.144905	1.12547	0	0	0	1	0	1	2
26	2019	0.112587	0.133634	0.433767	0.045298	-0.0900796	-0.026486	0.112582	1.3495	3	0	0	1	1	0	5
26	2020	0.10261	0.0967495	0.124219	0.419056	2.09784	-0.0793583	0.10261	1.0924	0	1	0	0	1	0	2
26	2021	-0.033044	0.0555113	-5.64534	-4.82678	0.00148312	0.0503915	-0.0330501	0.162897	0	0	1	1	1	0	3
26	2022	-0.263756	-0.452925	0.2289	0.190411	-0.117195	-0.0217765	-0.263757	-0.0983541	0	0	0	0	1	1	2
92	2018	0.202752	0.0566067	-8.90778	-7.16179	-0.30854	0.250217	0.202735	2.85708	0	0	0	1	1	1	3
92	2022	0.198562	-0.372276	0.560462	0.574951	-0.210185	0.91606	0.198552	3.10898	0	0	1	1	0	0	2
92	2019	0.100785	0.231129	1.03241	1.04766	-0.401445	-0.0692607	0.101183	3.30876	0	0	0	1	1	0	2
92	2020	-0.316229	-0.586505	-27.1979	-18.9706	0.561266	-0.0838289	-0.316231	3.60319	0	0	0	1	0	0	1
92	2021	-0.403701	-0.40146	0.249814	0.246963	0.0288019	0.377922	-0.4037	5.07739	0	1	0	1	0	1	3
93	2018	2.62049	5.6994	1.84201	1.73069	2.83374	1.41482	2.62048	4.66314	0	0	0	0	0	0	0
93	2019	0.331935	0.218103	-0.150086	-0.192136	-0.115619	-0.0867853	0.331928	3.4462	0	0	0	1	0	1	2
93	2021	0.141123	-0.128242	-3.61052	-2.8658	0.102167	0.0250493	0.141115	2.03825	1	1	1	0	1	1	5
93	2020	0.115803	-0.0594747	0.133178	0.344125	0.595578	-0.178343	0.115803	3.47691	0	0	1	0	1	0	2
93	2022	-0.215354	0.0188835	1.94101	3.06277	-0.306064	0.0787799	-0.215359	3.61675	0	0	1	0	0	1	2
881	2019	0.327897	0.041649	0.187203	0.055418	0.748988	0.433385	0.327889	5.82313	0	0	0	0	0	0	0
881	2018	0.288162	0.068063	0.789018	1.13315	1.37652	0.0507799	0.288166	5.69893	0	0	0	0	0	0	0
881	2021	0.209936	0.331248	1.31329	1.40287	-2.862	0.0992588	0.209928	4.49478	0	0	0	1	0	0	1
881	2020	-0.130945	-0.0961626	-1.84625	-1.6898	0.20636	-0.396863	-0.130944	5.4215	0	0	0	1	0	0	1
881	2022	-0.249823	-0.0255672	-15.0216	-13.0547	1.00232	-0.265944	-0.24982	3.10085	0	0	0	1	0	0	1
597	2020	0.562869	0.350187	2.05584	2.25361	0.934176	0.150385	0.562883	34.501	0	0	0	0	0	0	0
597	2018	0.158401	0.25685	0.608451	0.660208	0.131971	0.0810771	0.158399	12.6947	0	0	0	0	0	0	0
597	2022	0.089525	0.193854	0.0833121	0.080919	1.24784	-0.0197473	0.0895242	8.12706	0	0	0	0	1	0	1
597	2019	0.031295	-0.138462	0.0855645	0.100533	1.00005	-0.113027	0.0312967	16.5224	0	1	1	0	1	0	3
597	2021	0.008375	0.237011	-0.3713	-0.392754	-0.582557	-0.0932645	0.0083688	19.1611	0	0	0	1	0	1	2
8	2022	0.058916	-0.136687	0.674342	0.674342	1.22382	-0.103801	0.0589192	1.7023	0	1	1	0	1	0	3
8	2020	0.002996	-0.494535	0.365975	0.054408	1.2687	-0.18559	0.00299997	2.84065	3	1	1	0	1	0	6
8	2019	-0.024745	-0.252741	1.01747	1.02251	2.04013	0.334672	-0.024732	1.51993	3	0	0	1	0	1	5
8	2021	-0.657433	-0.186368	-21.3005	-23.2558	-1.87916	-0.673121	-0.657435	3.03998	3	0	0	0	0	0	3
213	2021	0.357225	-0.114742	1.05199	1.05177	6.67788	0.244663	0.35723	4.26253	0	0	1	0	0	0	1
213	2018	0.221728	0.283052	-0.355345	-0.251227	2.41256	0.479272	0.221726	3.30743	0	0	0	0	1	1	2
213	2022	-0.081584	0.187149	1.7311	2.03462	-0.675173	-0.0904062	-0.0815844	2.83932	0	1	1	0	1	1	4
213	2019	-0.201032	0.288424	-0.689787	-1.02286	-0.624749	0.0788601	-0.20103	3.03421	0	0	1	0	1	0	2
94	2021	0.948537	1.15461	0.800049	0.700652	-0.569719	0.418534	0.948522	5.73321	0	0	0	1	0	0	1
94	2020	0.001532	0.0315078	-0.417925	-0.40782	0.0176354	0.0725784	0.00152828	6.45711	0	0	0	0	1	1	2
94	2022	-0.009232	-0.126476	-0.271778	-0.268897	1.10442	-0.194692	-0.0092337	5.54754	0	0	0	1	0	0	1
94	2019	-0.039455	0.500294	0.0813572	0.086392	2.28686	-0.0699439	-0.0394541	7.69134	0	0	1	1	1	1	4
94	2018	-0.108795	0.0365855	0.266266	0.235504	-0.82455	-0.0803636	-0.108795	6.10632	0	0	1	0	1	1	3
720	2018	0.087425	0.273028	1.0816	1.23068	-0.635147	0.16135	0.0874259	5.02537	0	0	0	1	0	0	1
720	2020	0.01427	0.225318	0.468749	0.459032	-1.06543	0.020823	0.0142679	7.77042	0	0	0	1	0	0	1
720	2019	0.005681	0.0330712	1.54589	1.868	5.11577	-0.118903	0.00568617	6.72656	0	0	0	0	1	0	1
720	2021	-0.189807	-0.234088	-0.73949	-0.825925	4.77245	-0.145295	-0.189812	9.25783	0	0	0	1	0	0	1
720	2022	-0.424583	-0.0971505	-2.79764	-3.91221	5.12798	-0.320415	-0.42458	8.20686	0	0	0	1	0	0	1
27	2022	0.102825	-0.157603	0.852979	0.855247	1.48663	-0.207425	0.102827	-1.40658	0	0	1	0	1	0	2
27	2019	-0.285047	-0.0506973	-28.6489	-21.9273	-1.35762	-0.266281	-0.285049	0.0306648	3	1	0	0	0	0	4
27	2020	-0.346029	-0.493938	-0.00584988	-0.007376	4.56941	-0.418909	-0.346027	-1.08214	1	1	0	1	0	0	3
27	2021	-0.395694	-0.348012	0.395913	0.385887	-0.773773	-0.37864	-0.395699	-2.08792	0	0	0	0	1	1	2
27	2018	-0.4926	-0.0885497	1.10331	1.14283	1.71003	-0.393369	-0.492594	1.3434	0	0	0	1	1	1	3
721	2019	0.286279	-0.0877858	1.91038	3.198	0.206347	0.18823	0.286278	3.22693	0	0	1	0	0	0	1
721	2020	0.102092	0.0327044	0.850399	0.686622	0.190975	-0.0280969	0.10209	2.997	0	0	0	0	1	0	1
721	2021	0.050733	-0.22447	9.29139	8.65162	0.281636	-0.0964154	0.0507299	5.24761	0	0	1	0	1	0	2
721	2018	-0.083571	-0.282624	-1.51821	-1.24184	2.42627	-0.367176	-0.0835637	2.12606	0	0	0	1	0	0	1
721	2022	-0.268017	-0.19806	-1.02184	-1.0017	-0.696578	-0.194193	-0.268025	4.80173	0	0	0	0	0	0	0
9	2018	-0.482018	2.90665	-0.959666	-0.920443	1.49976	0.287222	0.637548	0.346818	0	0	1	1	1	1	4
9	2022	0.572816	1.37766	1.23147	1.32903	2.95172	0.91282	0.572829	-0.934548	1	1	0	0	0	0	2
9	2021	0.471415	-0.155397	0.627155	0.644144	-0.740106	0.187902	0.471413	-1.03687	3	1	1	1	0	0	6
9	2019	-0.417817	-0.748458	-3.08331	-2.72153	-1.50011	0.177546	0.13954	-0.639802	0	0	0	0	1	1	2
9	2020	-0.258974	-0.349176	0.733635	0.744079	4.88516	-0.310155	-0.1535	-1.00683	3	0	0	1	1	1	6
598	2020	0.459523	0.0437006	1.1485	1.53439	9.68735	0.0893039	0.459524	2.27889	0	0	0	0	0	0	0
598	2021	0.235515	0.22706	0.0207497	-0.118384	2.21687	0.127642	0.235505	3.42804	0	0	0	0	0	1	1
598	2019	0.105498	0.0179568	0.804533	1.3177	-1.05761	-0.117196	0.105504	2.33445	0	0	0	1	1	0	2
598	2022	0.018099	0.137352	-0.861405	-0.659987	-1.14649	-0.146911	0.018102	2.39017	0	0	0	1	0	1	2
598	2018	-0.168106	-0.111861	-0.704525	-0.827715	1.85582	-0.318634	-0.168105	1.83686	0	0	0	1	0	0	1
722	2021	0.591725	0.766484	1.15006	1.15781	5.11034	0.143791	0.591729	3.69939	0	0	0	0	0	0	0
722	2019	0.318157	0.435847	2.2268	2.31068	-0.21261	-0.0738952	0.318161	5.45513	0	0	0	1	1	0	2
722	2018	0.13811	-0.0732412	-2.72769	-2.34616	44.5954	-0.110019	0.138103	4.13493	0	0	1	0	0	1	2
722	2020	-0.153133	-0.464596	-7.90264	-7.99708	-1.25305	-0.292587	-0.153138	2.5166	0	0	0	0	0	0	0
722	2022	-0.168864	-0.222521	-0.422532	-0.389761	0.140745	-0.33374	-0.168862	2.85164	0	0	0	1	0	0	1
28	2021	0.110744	0.452672	-1.21658	-1.17758	-0.729455	0.140829	0.110738	12.7388	0	0	0	1	1	1	3
28	2022	-0.005197	-0.515351	0.516483	0.600185	2.89544	0.0153226	-0.00519835	18.3303	3	0	0	1	0	1	5
28	2018	-0.147842	0.207466	-5.09555	-22.4779	-6.32582	-0.144868	-0.147843	2.43718	0	0	1	0	0	0	1
28	2019	-0.233037	0.384223	1.20582	1.25079	1.12619	-0.204375	-0.233038	5.88153	0	0	1	1	1	1	4
28	2020	-0.387533	-0.47354	-0.595048	-0.612386	10.0972	-0.194753	-0.387543	9.37335	0	0	0	1	0	0	1
723	2018	0.950888	-0.0434346	1.73781	3.00884	14.371	0.820722	0.950884	2.65298	0	0	1	0	0	0	1
723	2021	0.183164	-0.0906939	1.01327	1.00978	19.3989	0.162887	0.183193	2.63887	0	0	1	0	0	0	1
723	2022	0.028671	0.112641	0.455893	1.04479	-0.0472335	0.108382	0.0286703	2.18594	0	0	0	1	0	0	1
723	2019	-0.023427	0.0116659	-0.653818	-0.618657	-0.157907	-0.0947117	-0.0234287	2.21808	0	0	1	0	0	0	1
723	2020	-0.593966	-0.2931	-23.4165	-20.139	-0.976515	-0.357013	-0.593976	-0.718482	0	0	0	0	0	0	0
95	2021	0.648428	0.220583	-4.09027	-2.04975	-4.62833	-0.0301609	0.648403	2.54889	0	0	0	1	0	1	2
95	2018	0.293037	0.425071	-0.562462	-0.511215	-1.35712	0.134447	0.293034	3.18887	0	0	0	1	1	1	3
95	2020	0.030714	-0.00359471	-0.446678	-0.098554	6.09054	-0.0012857	0.0307087	2.75294	0	1	1	0	0	1	3
95	2019	-0.113568	-0.0601825	-0.338966	-0.292394	1.53755	-0.366477	-0.113563	4.06051	0	0	0	1	0	0	1
95	2022	-0.163896	0.137341	-0.904088	-1.08351	0.182295	-0.548687	-0.163894	1.61294	0	0	1	1	0	0	2
599	2018	0.325493	0.384455	0.207324	0.180527	0.0922191	0.0496422	0.325492	8.06664	0	0	0	0	0	0	0
599	2021	0.182504	0.0117892	-0.0205073	-0.122434	-0.730463	-0.221818	0.182496	5.66563	0	0	0	1	0	1	2
599	2019	0.077292	0.125802	-0.0506167	-0.071116	0.414367	-0.285995	0.0772938	9.57833	0	1	0	0	0	1	2
599	2020	-0.02882	-0.219474	-0.378355	-0.386433	0.283071	-0.523872	-0.0288247	6.16125	0	0	0	1	0	0	1
599	2022	-0.073258	-0.0402102	-2.1948	-2.41562	1.79914	-0.0790852	-0.0732664	4.60917	0	0	0	1	0	0	1
600	2018	0.232374	0.231098	0.273739	0.413719	9.07848	1.67092	0.232372	8.13941	0	0	0	0	0	0	0
600	2021	0.127383	0.0716718	2.09134	2.39791	-0.571334	-0.354389	0.127374	4.34062	0	0	0	1	1	0	2
600	2022	0.069813	0.130053	1.27882	1.33161	-0.716566	0.0328896	0.0698167	4.15216	0	0	0	1	0	0	1
600	2020	-0.084583	-0.411583	-0.289352	-0.083629	5.73894	-0.999876	-0.0845797	3.74712	0	0	0	1	0	0	1
724	2021	0.54834	0.28639	0.840864	0.855219	0.226844	-0.0757152	0.548346	5.15052	0	0	0	0	1	0	1
724	2022	0.304599	0.562711	0.0190372	-0.01682	-0.819455	0.0178031	0.304589	3.05503	0	0	0	1	0	1	2
724	2020	0.195973	0.154168	2.21356	1.95277	1.5001	-0.0887887	0.195983	3.72094	0	0	0	0	1	0	1
724	2019	0.181124	0.0137409	0.718508	0.715324	1.01007	0.0387865	0.181127	2.85821	0	0	0	0	0	0	0
724	2018	0.111279	0.126196	-0.359032	-0.343741	9.61522	-0.000305312	0.111275	3.12813	0	0	0	0	0	1	1
601	2018	0.173343	0.135452	0.0204911	-0.004448	-0.647028	0.23232	0.173346	3.05823	0	0	0	1	0	1	2
601	2022	0.170401	0.174979	-0.353036	-0.274216	-0.0777326	0.0138503	0.170396	3.0731	0	0	0	1	1	1	3
601	2019	0.135875	0.130411	0.15161	0.149857	0.382685	0.388681	0.13587	3.03473	0	0	0	0	0	0	0
601	2020	0.014282	0.232946	0.225066	0.212278	0.261042	0.0888552	0.0142856	3.39084	0	0	0	0	0	0	0
601	2021	-0.04941	-0.027714	-0.395846	-0.407464	0.285563	-0.046147	-0.0494145	3.68632	0	0	0	1	0	0	1
442	2018	0.994211	0.0662159	0.611782	1.1587	0.253004	0.867366	0.994203	3.43968	0	0	0	0	0	0	0
442	2021	0.366993	0.621963	0.269181	0.282115	1.1483	0.110581	0.41549	4.19445	0	0	0	0	0	0	0
442	2022	0.213295	-0.191695	0.452646	0.448116	0.123325	-0.133213	0.213295	8.07526	0	0	1	0	1	0	2
442	2020	-0.113609	0.240291	0.984582	1.06483	6.18259	-0.313713	-0.113609	18.2572	0	0	1	1	1	1	4
442	2019	-0.246863	-0.0457836	-0.265058	-0.371756	-0.87563	-0.455901	-0.246864	6.54238	0	1	0	0	0	0	1
10	2019	0.506627	0.81645	-0.535982	-0.633274	1.47014	0.264568	0.506639	4.44903	3	0	0	0	1	1	5
10	2018	-0.081189	0.393951	0.475128	0.315567	-1.16786	0.15249	-0.0811851	4.15365	0	0	1	0	0	1	2
10	2022	-0.126827	-0.0951259	0.542636	0.616874	0.311169	0.146036	-0.126828	6.90176	3	0	0	1	0	1	5
10	2021	-0.168793	0.182657	0.711982	0.703616	0.134557	0.00211355	-0.16879	6.1617	3	1	1	1	0	1	7
10	2020	-0.435016	-0.459481	-10.8163	-10.1176	1.8239	-0.356788	-0.435021	4.38785	0	0	0	1	0	0	1
135	2022	0.180588	0.0723722	1.22372	1.16789	2.20541	-0.0314885	0.18059	2.01741	0	1	0	0	1	0	2
135	2018	0.17195	0.629028	-0.247396	-0.248511	-0.758735	-0.040807	0.171949	8.10383	0	0	0	1	0	1	2
135	2021	0.096573	-0.0417634	-3.27551	-3.05523	-0.457962	-0.0210242	0.0965669	2.52866	0	0	1	1	0	1	3
135	2020	-0.223159	-0.287039	1.04873	1.0623	15.5377	-0.0954065	-0.223162	2.87885	0	0	0	1	1	1	3
135	2019	-0.561205	-0.154769	-2.15922	-1.87175	-1.03438	-0.142156	-0.561221	2.05035	0	0	0	0	0	0	0
136	2018	0.262558	0.409561	0.654367	0.500687	-0.792438	0.0410562	0.26256	5.45952	0	0	0	1	0	0	1
136	2019	0.256431	0.507579	-2.11528	-1.90233	1.92424	0.05184	0.256424	4.18688	0	0	0	0	1	1	2
136	2020	0.094955	-0.129642	1.96021	2.06154	-1.659	-0.385914	0.0949538	3.97718	0	0	1	1	1	0	3
136	2021	0.012768	0.352556	-0.612766	-0.528789	-3.8441	-0.240428	0.0127676	4.21048	0	0	0	1	0	1	2
136	2022	-0.265775	0.0291074	-3.55962	-2.58119	0.825536	-0.225325	-0.265778	2.55474	0	0	1	1	0	0	2
725	2019	0.330457	0.13747	0.810674	0.790877	0.40353	0.0242986	0.330468	9.12043	0	0	0	0	0	0	0
725	2021	0.309028	0.297133	0.221405	0.134767	-0.336413	0.380375	0.309033	14.9669	0	0	0	1	0	0	1
725	2022	0.23237	0.100028	0.651681	0.614922	0.39397	-0.173788	0.232438	15.1841	0	0	0	0	1	0	1
725	2018	0.197777	0.0620915	0.052999	0.011857	-0.420301	0.0875748	0.197779	6.48552	0	0	0	1	0	0	1
725	2020	-0.364547	-0.165337	-0.356342	-0.322504	0.090175	-0.0882932	-0.364554	10.3228	0	0	0	1	0	0	1
137	2021	0.286764	-0.0970334	1.12831	1.14709	-0.264849	-0.0771011	0.286756	2.38752	0	0	1	1	1	0	3
137	2018	0.223314	0.430545	0.178689	0.27096	-0.390378	0.0104616	0.223314	4.04355	0	0	0	1	0	0	1
137	2019	0.057165	-0.141413	-0.475067	-0.509248	5.97298	0.0859533	0.0571644	3.48607	0	0	1	0	1	1	3
137	2022	0.02183	0.254457	-6.72544	-6.63004	-0.682153	-0.179187	0.0218249	1.79218	0	0	0	1	0	1	2
137	2020	-0.006555	0.132847	-4.0599	-3.48581	-0.171899	-0.0332322	-0.00655577	2.53875	0	0	1	0	0	0	1
827	2021	0.335984	0.103233	1.01427	1.03614	-0.0997262	0.0077613	0.335989	6.79452	0	0	0	1	0	0	1
827	2019	0.247721	0.239627	-0.0875242	-0.083452	0.647101	0.297904	0.247725	3.70754	0	0	0	0	1	1	2
827	2022	0.238617	0.509844	0.487217	0.457961	0.265262	0.0232187	0.238616	6.55894	0	0	0	0	0	0	0
827	2020	0.197236	0.0885854	2.98886	2.74374	1.16911	0.248403	0.197238	3.88131	0	0	0	0	0	0	0
827	2018	-0.080171	-0.176434	-0.507557	-0.481928	11.032	-0.278659	-0.080165	3.41803	0	0	0	1	0	0	1
443	2021	0.170676	-0.348998	1.36605	1.3281	-0.0155196	0.782516	0.170677	3.31618	0	1	1	1	0	0	3
443	2018	0.133888	0.590694	-0.912167	-0.866884	3.12318	0.0538761	0.133879	1.85708	0	0	0	0	1	1	2
443	2022	0.048273	0.0477712	0.160494	0.270322	0.530317	0.484415	0.0482822	3.211	0	0	0	0	0	0	0
443	2020	-0.116854	-0.416381	0.467948	0.449465	-0.0399433	-0.0897237	-0.116855	0.958144	0	0	0	0	1	1	2
443	2019	-0.28303	-0.277667	-26.5562	-16.447	-0.058731	-0.344798	-0.271765	0.866194	0	0	0	0	0	0	0
214	2021	0.333853	-0.173879	1.98774	1.55974	0.0937783	0.242633	0.333851	1.8854	0	0	1	0	0	0	1
214	2020	0.107608	0.27778	-0.395249	-0.281341	0.456529	0.0794777	0.115193	1.67623	0	0	0	0	1	1	2
214	2018	-0.226089	0.0151946	-2.19089	-1.9914	1.78024	-0.21325	-0.226093	1.46138	0	0	1	1	0	0	2
214	2022	-0.289251	-0.0832493	-4.80997	-4.31127	-0.41865	-0.164097	-0.285952	0.734842	0	0	0	0	0	0	0
214	2019	-0.29385	0.00761223	1.30538	1.36112	0.171425	-0.165118	-0.293846	2.26771	0	0	1	1	1	1	4
39	2022	0.289044	1.05255	-0.118762	-0.141523	-3.55601	0.00553779	0.289046	16.5136	0	0	0	1	1	1	3
39	2020	0.150366	0.0680964	0.638528	0.637776	1.63319	0.0321832	0.150426	39.6558	0	0	0	0	0	0	0
39	2021	0.142729	-0.199034	0.539046	0.559107	-0.801266	-0.0836516	0.142729	15.3224	0	1	1	1	1	0	4
39	2019	-0.345774	-0.701767	-20.8516	-17.9789	-1.22808	0.935717	-0.345793	27.6754	0	1	0	0	1	0	2
39	2018	-0.619227	-0.631064	12.5625	0.654578	0.253227	-0.23206	-0.619238	17.6601	1	0	0	1	1	1	4
882	2018	0.456407	0.186574	0.713328	0.660867	2.77336	0.104356	0.456408	1.49432	0	0	0	0	0	0	0
882	2019	0.322448	0.224329	0.300795	0.300756	-0.205766	0.0566814	0.322445	1.62192	0	0	0	1	0	0	1
882	2020	0.172884	0.337101	0.132532	0.164636	0.855708	-0.00587846	0.172884	1.56312	0	0	0	0	1	0	1
882	2021	-0.015453	0.0121834	-0.498267	-0.540744	-0.102927	-0.0827112	-0.0154555	1.23317	0	0	1	0	0	0	1
882	2022	-0.349807	-0.172404	-3.47769	-3.53416	-0.498876	-0.273811	-0.33881	0.696148	0	0	0	0	0	0	0
61	2020	1.43609	-0.501674	-0.587971	-0.54259	4.0728	1	1.43601	10.7787	0	0	1	0	1	1	3
61	2019	0.598868	2.42818	-0.614479	-0.522418	-3.80728	0	0.598912	8.20694	0	1	0	1	1	1	4
61	2018	0.329449	0.0108335	5.1435	6.63809	-0.635134	0	0.329468	21.6698	0	0	0	1	1	0	2
61	2022	0.184151	0.0782519	0.198048	0.289184	0.220779	-0.255607	0.18416	5.33938	0	0	0	0	1	0	1
61	2021	-0.044184	-0.454477	2.11095	1.4341	-0.543277	-0.419106	-0.0441758	14.4342	0	0	0	0	1	1	2
138	2018	1.03223	-0.0470096	14.2149	11.0343	9.69737	0.579431	1.03227	3.01629	0	0	1	0	0	0	1
138	2021	0.010342	-0.0521746	-4.28006	-3.50046	-0.0633931	0.00878323	0.0103313	3.11569	0	0	1	1	1	1	4
138	2019	-0.00069	0.0131441	0.843277	0.859314	-0.147887	0.200682	-0.000685739	4.66295	0	0	1	0	0	1	2
138	2022	-0.0734	-0.126868	1.17342	1.22815	0.149771	-0.140508	-0.073401	5.37107	0	0	0	1	1	1	3
138	2020	-0.114729	-0.0192078	-0.165913	-0.111238	-0.374992	-0.0485256	-0.114728	4.77095	0	0	0	0	0	0	0
323	2021	0.224535	0.568705	0.223758	0.203424	-0.68725	-0.180623	0.224532	8.79545	0	0	0	1	1	0	2
323	2018	0.107607	0.0903527	0.331716	0.337953	-0.27097	0.234298	0.107605	8.28574	0	0	0	1	0	0	1
323	2019	0.080882	0.231026	0.0956748	0.107073	0.438082	0.0754588	0.080884	8.65439	0	0	0	0	0	0	0
323	2020	0.056657	-0.118834	-0.230168	-0.233377	0.0790053	0.00633301	0.0566553	6.75406	0	0	1	0	1	1	3
323	2022	-0.013808	0.285396	-0.118187	-0.126529	1.33561	-0.00693447	-0.0138129	4.88834	0	0	1	1	0	0	2
324	2018	0.276682	0.327632	-2.26382	-1.96637	-0.409587	-0.0118501	0.276689	4.61408	0	0	0	1	0	1	2
324	2019	0.041751	0.209787	1.81414	2.01275	0.104425	-0.118816	0.0417527	6.60383	0	1	0	0	1	0	2
324	2021	0.035806	0.11673	-3.96248	-3.45511	0.581816	-0.00416923	0.0358037	2.32606	0	0	0	0	0	1	1
324	2022	-0.012801	-0.00867365	1.32944	1.31986	0.320345	-0.00590254	-0.0128054	2.11149	0	0	0	1	1	1	3
324	2020	-0.148305	-0.158683	-0.297791	-0.26211	-0.450143	-0.265254	-0.148303	3.35289	0	0	0	0	0	0	0
139	2021	0.199259	0.353894	1.46516	1.60653	-0.08065	0.0462922	0.199255	0.835424	0	1	0	1	0	0	2
139	2018	0.160544	0.0192269	-0.388005	-0.379923	1.1287	-0.0932222	0.160549	1.67468	0	0	0	0	0	1	1
139	2019	-0.015305	0.0380152	-9.63029	-7.4625	0.886189	0.0120083	-0.0144413	0.691757	0	0	1	1	1	0	3
139	2020	-0.116846	-0.522142	0.872881	0.870629	2.49426	-0.185252	-0.0531731	0.724136	0	0	0	1	1	1	3
139	2022	-0.105738	0.0130259	-2.79484	-2.42264	-0.324589	-0.202045	-0.105742	0.620071	0	0	1	0	0	0	1
325	2021	0.227118	0.200891	1.11366	1.13337	0.379916	0.0319245	0.227124	5.54268	0	0	0	0	0	0	0
325	2022	0.20373	0.0495582	0.428421	0.260497	-0.0608817	0.00131374	0.20373	4.81021	0	0	0	1	0	0	1
325	2018	0.08423	0.00930543	0.30153	0.289219	-0.485025	-0.105199	0.0842308	5.60852	0	0	0	1	1	0	2
325	2019	0.005353	-0.0130201	0.106341	0.083479	0.949078	-0.0824982	0.00535618	8.45339	0	0	1	0	1	0	2
325	2020	-0.075666	0.00283005	-0.0681244	-0.061126	0.143073	0.0476352	-0.0756663	6.45798	0	0	1	1	1	0	3
444	2020	0.175079	-0.622403	0.311366	0.340036	-0.541357	0.0375452	0.17508	1.01516	0	0	1	1	0	0	2
444	2021	0.019741	-0.13693	1.04667	1.05726	2.26786	0.438687	0.0197325	3.22162	0	0	1	0	0	0	1
444	2018	0.014613	0.136709	-2.03354	-1.95203	-0.780116	-0.14879	0.0146142	2.96752	0	0	0	1	0	1	2
444	2022	-0.043004	0.147843	-14.1014	-12.0694	-0.899205	-0.231386	-0.0429985	3.58399	0	0	1	0	0	0	1
444	2019	-0.51426	-0.324955	-1.59638	-1.67078	1.22639	-0.331415	-0.514263	0.964535	0	0	0	1	0	0	1
62	2018	0.190649	-0.178018	0.931543	1.01277	3.64909	0.09304	0.190655	5.68531	0	0	1	0	0	0	1
62	2021	0.145754	-0.131848	-0.315566	-0.326274	-0.337572	0.11752	0.145738	8.84193	0	0	1	1	1	1	4
62	2020	-0.000454	0.0389878	0.251017	0.247809	-0.138478	-0.155345	-0.000455132	11.1556	0	0	1	0	1	1	3
62	2019	-0.055331	-0.129288	1.22167	0.988589	0.343594	-0.111661	-0.0553199	9.86603	0	0	0	1	1	1	3
62	2022	-0.076089	0.277648	-0.134287	-0.103573	-0.0653013	-0.120561	-0.0760852	6.6611	0	0	1	0	0	0	1
726	2018	0.366331	-0.0159522	0.331568	0.337983	6.96454	-0.0464752	0.366329	3.1488	0	0	1	0	1	0	2
726	2020	0.052802	-0.187204	3.79661	1.77953	0.265231	0.00245385	0.0528028	1.87448	0	0	1	0	0	0	1
726	2019	0.018462	0.0285275	-0.830529	-0.731268	0.0477152	-0.051069	0.018454	2.1605	0	0	0	0	0	1	1
726	2022	-0.079961	-0.151762	-0.992257	-0.755826	0.967238	-0.128696	-0.0799598	1.92632	0	0	0	1	0	0	1
726	2021	-0.085511	-0.0728421	-1.4094	-1.51241	-1.5734	-0.102587	-0.0855151	1.93729	0	0	0	0	0	0	0
602	2021	0.374118	0.308209	-0.0329383	-0.329728	-0.414261	1.03217	0.374117	18.7933	0	0	0	1	1	1	3
602	2022	-0.06042	0.277303	-0.433827	-0.141402	-0.0834902	0.308225	-0.0604193	12.6191	0	0	1	0	1	0	2
602	2019	-0.179373	-0.132401	-0.796362	-0.866509	-0.731395	-0.0767572	-0.179375	15.494	0	0	0	0	0	0	0
602	2020	-0.357191	-0.111187	-5.87259	-8.94615	-3.58441	0.0164643	-0.357195	10.479	0	0	0	0	1	0	1
602	2018	-0.419203	-0.4085	-0.485073	-0.501117	-0.396714	-0.155729	-0.419206	11.654	0	0	0	0	0	0	0
326	2022	0.252729	0.363258	1.56243	1.65462	1.4022	0.0122626	0.252736	2.56449	3	0	0	0	0	0	3
326	2018	0.238068	0.42471	8.93613	4.39124	-1.06007	0.428116	0.238072	4.64564	0	0	0	1	0	0	1
326	2019	-0.07713	0.2392	0.563796	0.610212	26.1669	-0.0245244	-0.077133	4.10082	0	0	1	1	1	1	4
326	2021	-0.155432	-0.430529	-1.43276	-1.62878	-2.02374	-0.257863	-0.155429	2.5425	0	0	0	0	0	0	0
326	2020	-0.234427	-0.190468	-1.35419	-1.29039	-0.118813	-0.219311	-0.234429	2.90545	0	0	0	0	0	0	0
140	2018	0.448093	0.172368	0.250181	0.215237	8.31876	-0.00840074	0.448094	2.08694	0	0	0	0	1	0	1
140	2022	0.396254	0.455564	-0.113191	-0.568296	-0.658068	0.0249545	0.396253	1.42253	0	0	0	1	1	1	3
140	2021	0.258195	0.138955	0.0683922	0.052546	5.69501	-0.0925089	0.258195	2.69593	0	1	0	0	1	0	2
140	2019	0.241041	0.0760147	0.0627007	0.056418	-0.324564	-0.0870139	0.241041	2.34391	0	0	0	1	1	0	2
140	2020	0.176368	0.471207	0.0668484	0.188043	-0.671857	-0.0520091	0.176368	2.48288	0	0	0	1	1	0	2
14	2019	3.31702	0.258673	2.1797	4.21971	3.43324	-0.450818	3.31708	3.89932	1	1	0	0	1	0	3
14	2020	0.299733	0.00638215	-18.922	-11.8134	-3.57641	-0.422397	0.299742	2.74488	3	1	0	1	0	1	6
14	2018	-0.099806	0.00158209	-0.843849	-0.881121	-1.59295	-0.534958	-0.0998071	3.68638	0	0	1	0	0	0	1
14	2022	-0.561141	-0.43873	0.866434	0.882449	-0.176798	0.0776334	-0.56113	-4.97647	1	0	0	0	0	1	2
14	2021	-0.649067	-0.800631	-2.09375	-2.53714	0.889017	0.116214	-0.649084	-6.95356	3	0	0	1	1	0	5
828	2020	0.479633	0.0763294	1.3881	1.36688	4.65148	0.232435	0.631555	2.52611	0	0	0	0	0	0	0
828	2022	-0.032267	-0.0502778	-0.333375	-0.1944	-0.845823	0.171024	-0.0322686	0.960473	0	0	0	0	1	0	1
828	2018	-0.081953	0.00919504	-2.70098	-2.56166	-0.42816	-0.122393	-0.0819608	1.70421	0	0	1	0	0	0	1
828	2019	-0.3754	-0.43568	-2.31815	-2.25835	0.293383	-0.300312	-0.375411	0.828093	0	1	0	1	0	0	2
828	2021	-0.44602	-0.20451	-2.48236	-2.30298	-0.501866	-0.209439	-0.446028	1.65591	0	0	0	0	0	0	0
215	2021	2.06832	2.60601	2.08355	1.87995	0.082579	0.46797	2.0683	20.9188	0	0	0	0	0	0	0
215	2022	0.354498	-0.355739	-0.118605	-0.083918	-0.932764	-0.134234	0.354498	19.3306	0	0	1	1	0	1	3
215	2020	-0.177282	-0.435784	0.455248	0.477407	-0.528301	-0.384994	-0.177275	25.8546	0	0	0	0	1	1	2
215	2019	-0.226881	-0.384794	0.273946	0.324045	0.268439	0.281755	-0.226878	34.5097	0	0	0	1	0	1	2
215	2018	-0.244999	-0.347309	0.361643	0.231248	1.27144	0.0124791	-0.244999	19.6457	0	0	0	1	0	1	2
445	2022	0.108771	0.0797288	-0.4839	-0.534238	0.235313	0.137337	0.108766	3.53001	0	0	0	0	1	1	2
445	2019	0.101145	0.0154468	0.156055	0.214944	31.4328	0.0422483	0.101146	3.56868	0	0	0	0	0	0	0
445	2021	0.073986	0.115843	0.0118913	-0.058256	0.0382892	-0.0906961	0.0739928	5.08574	0	0	0	0	1	1	2
445	2018	0.037377	-0.0677405	0.0958727	0.036489	1.30936	-0.171484	0.0373781	3.04307	0	0	1	0	1	0	2
445	2020	-0.282195	0.104938	-0.23042	-0.258379	-0.436961	-0.226915	-0.282195	4.18491	0	0	1	0	0	0	1
603	2021	0.228268	0.291442	1.21652	1.32393	0.303137	0.302193	0.228275	3.06806	0	0	0	0	0	0	0
603	2019	0.137819	0.898555	0.302836	0.312394	-0.163667	0.0896752	0.13782	2.63249	0	0	0	1	0	0	1
603	2018	0.102721	0.74628	0.0162153	-0.009418	0.472437	0.133122	0.102718	1.99115	0	0	0	0	0	1	1
603	2020	-0.129027	-0.0959929	-0.478546	-0.500987	-0.030188	-0.304547	-0.129033	1.85915	0	0	0	0	0	0	0
603	2022	-0.242803	-0.137062	-0.82476	-0.838737	-0.572091	0.420657	-0.242812	2.17115	3	0	0	0	1	0	4
216	2022	0.370101	0.23055	0.805812	0.758269	11.6032	-0.218052	0.370105	2.49874	0	0	0	0	1	0	1
216	2018	0.294288	-0.0351091	0.559362	0.500791	-2.30772	-0.109881	0.29429	2.63367	0	0	1	1	1	0	3
216	2021	0.162753	0.128815	1.9322	1.84807	-3.34658	-0.157222	0.162756	3.18036	0	0	0	1	1	0	2
216	2020	0.072987	0.379568	1.4928	1.60684	-0.568122	0.211201	0.0729873	2.92567	0	0	0	1	0	0	1
216	2019	-0.002361	-0.199682	-1.72233	-1.58685	1.30918	0.0129091	-0.00236762	2.39701	0	0	0	1	1	0	2
327	2021	0.322825	0.32342	1.5707	1.56604	-0.0832598	0.0215843	0.32283	4.11905	0	0	0	1	0	0	1
327	2018	0.124903	0.109408	2.43853	1.7491	0.42369	-0.024509	0.124904	1.93987	0	0	0	0	1	0	1
327	2019	0.009175	0.0907122	2.36218	3.02592	-0.177888	-0.0760424	0.00917649	2.61108	0	0	0	1	1	0	2
327	2022	-0.045515	-0.0231744	0.155509	0.107487	0.571332	-0.00281537	-0.0455215	3.26422	0	0	0	1	1	1	3
327	2020	-0.087474	0.104811	-0.280582	-0.271512	-0.069428	-0.0863989	-0.0874743	2.83136	0	0	1	0	0	0	1
96	2021	0.762658	-0.4039	-0.116409	-0.106308	-0.552166	0.442474	0.762655	7.18687	0	0	1	1	1	1	4
96	2018	0.150518	-0.0925003	1.18342	1.19202	76.0662	0.262175	0.150522	8.78289	0	0	1	0	0	0	1
96	2019	0.030611	0.722217	1.0146	0.64916	-0.155097	0.110343	0.0306153	28.1378	0	0	0	1	0	0	1
96	2020	-0.113019	-0.194186	-16.2814	-17.925	-2.56946	-0.159192	-0.102514	7.30414	0	0	0	0	0	0	0
96	2022	-0.241697	0.124015	0.157805	0.455972	0.835254	-0.111751	-0.241695	3.59852	1	0	1	1	1	1	5
141	2018	0.404238	0.830662	0.156806	0.139867	-3.57417	-0.0986166	0.404235	3.2004	0	0	0	1	1	0	2
141	2020	0.183777	-0.10346	0.90377	0.910163	-2.14999	0.132988	0.183783	1.13983	0	0	1	1	0	0	2
141	2022	0.153434	0.0201951	-2.49817	-2.94171	-3.81748	0.149549	0.153432	0.905093	0	0	0	1	1	1	3
141	2021	0.054992	0.123749	0.664426	0.697634	0.6456	-0.0901534	0.054988	1.56045	0	0	0	0	1	0	1
141	2019	-0.356308	-0.264726	-7.47484	-6.72484	0.934972	-0.257439	-0.356318	-0.204633	0	1	0	1	0	0	2
727	2021	1.43067	0.432894	11.6282	12.0353	2.47018	0.0933608	1.43069	39.6924	0	0	0	0	0	0	0
727	2018	0.407678	0.685667	1.07895	1.02036	2.18494	0.374939	0.407682	40.5874	0	0	0	0	0	0	0
727	2019	0.306855	0.0455099	3.3402	3.29282	-0.582468	0.266457	0.306855	143.577	0	0	0	1	0	0	1
727	2022	0.026129	-0.216107	-0.154589	-0.127428	-1.06971	-0.268131	0.0261311	18.9198	0	0	1	1	0	1	3
217	2022	0.875236	1.10485	0.526557	0.538367	-0.350425	0.346892	0.875227	2.60458	0	0	0	1	0	0	1
217	2021	0.724575	0.388077	1.00175	1.06023	0.24461	0.169247	0.724572	5.08626	0	0	0	0	0	0	0
217	2018	0.408899	0.115932	-1.92494	-2.61015	1.46544	0.122607	0.408894	3.92211	0	0	0	0	1	1	2
217	2020	0.086392	-0.0536478	0.518203	0.609849	3.39794	-0.0496569	0.0863949	5.94539	0	0	1	0	1	0	2
217	2019	0.070599	-0.123643	1.99673	1.73282	-0.522312	-0.0497358	0.0706009	6.28464	0	1	1	1	1	0	4
142	2018	0.303378	1.33872	2.03576	2.02662	0.733422	0.201236	0.303378	10.8806	0	0	0	0	0	0	0
142	2019	0.276057	0.453482	0.621766	0.574038	-0.903369	0.0963751	0.276057	12.6893	0	0	0	1	0	0	1
142	2022	0.164076	-0.396202	-0.0217531	-0.039667	0.590627	0.111624	0.164075	6.45274	0	0	1	0	1	1	3
142	2021	0.123945	-0.0329799	-0.0375835	-0.051258	1.60765	0.198172	0.123945	5.51942	0	0	1	0	1	1	3
142	2020	-0.522555	0.589875	0.117752	0.413131	-0.871563	-0.608457	-0.522555	5.71668	0	0	1	0	1	1	3
143	2019	0.361991	0.508352	0.217751	0.174833	-0.437842	-0.127317	0.361989	4.41487	0	1	0	1	1	0	3
143	2018	0.130383	-0.0840454	0.158565	0.139418	2.432	-0.223973	0.130382	4.45626	0	0	1	0	1	0	2
143	2020	0.122472	0.196715	0.73633	0.869357	0.172401	-0.164617	0.122474	5.3371	0	1	0	0	1	0	2
143	2022	0.10706	0.164264	-0.155855	-0.210103	-0.226318	-0.295344	0.10706	3.16668	0	0	0	1	0	1	2
143	2021	0.048503	0.0835302	-0.330777	-0.308216	0.0989484	-0.198436	0.0484994	4.88758	0	0	0	0	0	1	1
728	2020	0.353694	-0.506703	1.0001	0.96758	-0.137361	0.283008	0.353689	7.17444	0	0	1	1	0	0	2
728	2019	0.14433	0.0908322	1.19031	0.911874	-0.277295	-0.0635591	0.144333	6.07964	0	0	0	1	1	0	2
728	2018	0.029196	0.186676	-0.577669	-0.517904	0.9065	-0.35701	0.0291932	4.45647	0	0	0	0	0	1	1
728	2022	-0.118054	-0.076823	-0.502402	-0.499638	-0.0294622	-0.286099	-0.118053	5.39304	0	0	0	0	0	0	0
728	2021	-0.214386	-0.0565461	-0.232259	-0.197677	-0.0105572	-0.44774	-0.214383	5.21969	0	0	0	0	0	0	0
97	2018	0.117703	0.124447	0.308732	0.277343	0.179654	0.00878645	0.117702	3.38768	0	0	0	0	0	0	0
97	2021	0.001348	-0.330728	1.41299	1.54395	-0.415577	0.136842	0.00134855	4.12104	0	0	1	1	0	0	2
97	2020	-0.016673	0.0132296	-2.89106	-2.31289	0.00957305	0.00867773	-0.0166766	2.19365	0	0	1	1	1	0	3
97	2019	-0.054028	0.0342124	-0.313833	-0.242274	0.239398	-0.0518976	-0.0540291	3.17066	0	0	1	1	0	0	2
97	2022	-0.346225	0.0021713	0.130295	0.120086	0.537095	-0.182885	-0.346221	3.26653	0	0	1	1	1	1	4
328	2020	0.502444	0.48246	0.202936	0.251901	-1.21841	-0.0478603	0.50244	3.14554	0	0	0	1	1	0	2
328	2018	0.306629	-0.052633	-0.0852809	-0.052472	8.29682	-0.05017	0.306626	5.44905	0	0	1	0	0	1	2
328	2019	0.264325	0.10141	0.201442	0.149143	-0.39249	-0.638311	0.26432	3.1254	0	0	0	1	1	0	2
328	2022	0.03173	0.483619	0.0203397	0.031577	-1.60403	0.384044	0.0317275	3.66576	0	0	0	1	0	0	1
328	2021	0.013584	-0.16097	0.0472342	0.022395	9.60451	0.160664	0.0135864	3.81706	0	0	1	0	0	0	1
729	2018	0.492921	0.301076	0.481934	0.493893	1.60918	-0.0634408	0.492923	2.54829	0	0	0	0	1	0	1
729	2021	0.456948	0.345983	0.589542	0.703606	-0.972299	0.155864	0.456945	2.11881	0	0	0	1	0	0	1
729	2019	0.238692	0.17329	0.261661	0.269869	0.462708	-0.139843	0.23869	2.6928	0	0	0	0	1	0	1
729	2022	-0.021185	-0.131576	-0.691921	-0.705646	46.326	-0.122426	-0.0211826	1.89427	0	0	0	1	0	0	1
729	2020	-0.114636	-0.0903933	-0.803407	-0.794153	0.145466	-0.209547	-0.11464	2.30854	0	0	0	1	0	0	1
63	2022	0.11702	-0.0291632	1.32259	0.760192	-0.41529	-0.117787	0.117013	3.57748	0	0	1	1	1	0	3
63	2018	0.078884	0.196945	-0.0273587	0.085787	1.31969	-0.386532	0.0788993	3.9949	0	0	0	0	0	0	0
63	2020	0.059795	-0.0325707	-3.24606	-2.34973	-0.0551176	0.0711344	0.0597947	3.67007	0	0	1	1	1	1	4
63	2021	0.059596	-0.136559	1.25606	1.46206	-0.199479	-0.0486303	0.0595898	4.74799	0	1	1	1	1	0	4
63	2019	-0.070861	-0.0290068	-0.241944	-0.148443	0.641082	-0.222896	-0.0708536	4.31268	0	0	0	1	0	0	1
144	2019	1.36665	0.328672	1.75863	1.80262	-1.93748	0.561845	1.36669	6.83115	0	0	0	1	0	0	1
144	2021	0.770071	0.30675	-0.0903232	-0.057901	-0.135856	0.585742	0.770064	7.45419	0	0	0	1	1	1	3
144	2022	-0.09934	0.123868	0.00425587	0.007094	-0.715725	-0.0996322	-0.0993389	5.44865	0	0	1	0	1	1	3
144	2018	-0.18017	-0.257305	-5.86818	-8.68366	-0.802082	-0.140512	-0.180187	4.38197	0	0	0	0	0	0	0
144	2020	-0.35588	-0.0545536	0.267899	0.284967	5.52832	-0.489172	-0.355879	5.92034	0	0	0	1	1	1	3
604	2020	0.122074	0.543489	-0.0280693	-0.075439	0.192836	0.558994	0.122071	45.4145	0	0	0	0	1	1	2
604	2018	0.067003	0.0461897	0.424683	0.52799	2.18262	0.232527	0.0669989	29.0488	0	0	0	0	0	0	0
604	2019	0.016498	-0.400052	1.64364	1.34949	0.926491	0.0699223	0.0165023	48.5731	0	0	1	0	0	0	1
604	2022	-0.033182	0.817577	0.0272607	0.010952	-0.181784	-0.0684655	-0.0331756	49.2687	0	0	1	0	1	1	3
604	2021	-0.088563	-0.253783	-0.270075	-0.213282	-0.223812	-0.225926	-0.0885605	76.3159	0	0	0	0	0	0	0
145	2021	0.464735	-0.0893153	-0.614613	-0.645935	0.065558	-0.128615	0.464736	5.25444	0	0	1	0	0	1	2
145	2018	0.185039	-0.0127677	-0.914408	-0.967245	-0.322097	0.306266	0.185033	12.2743	0	0	1	1	1	1	4
145	2022	0.176431	0.571856	-0.356277	-0.472881	-1.2018	-0.104424	0.176436	4.29386	0	0	0	1	0	1	2
145	2019	0.145379	0.0621923	33.3551	95.0009	-0.427351	0.0608992	0.145377	15.4697	0	0	0	1	0	0	1
145	2020	0.082529	0.112866	0.312401	0.252844	3.77266	-0.0687524	0.0825311	6.9	0	0	0	0	1	0	1
146	2021	0.119061	-0.0828865	0.226682	0.828499	0.178686	-0.142642	0.119064	9.27722	0	0	1	0	1	0	2
146	2018	-0.004635	0.0437394	0.0125254	-0.00507	0.679454	-0.204254	0.0179732	3.93153	0	0	1	1	1	1	4
146	2020	-0.002122	-0.126677	1.08428	1.09255	0.122037	-0.30056	-0.00211739	10.1398	0	0	0	1	1	1	3
146	2019	-0.044879	-0.172991	-14.9761	-10.3124	1.86731	-0.0884243	-0.0448838	5.83649	0	0	0	1	0	0	1
146	2022	-0.228427	-0.325479	-7.45823	-4.5657	-0.42004	-0.026044	-0.228427	5.47335	0	0	0	0	0	0	0
446	2022	0.541081	-0.0287841	2.22243	2.16911	2.79249	0.311083	0.541095	5.98674	0	0	1	0	0	0	1
446	2021	0.363921	0.575415	0.968893	1.11251	-0.184201	0.113204	0.363921	5.69031	0	1	0	1	0	0	2
446	2018	0.270892	0.414915	0.515712	0.4817	20.2498	-0.174202	0.270893	3.06437	0	0	0	0	1	0	1
446	2019	0.086298	0.048825	0.0479728	0.024947	-1.69387	-0.0588267	0.0862945	5.75306	0	0	0	1	1	0	2
446	2020	-0.087917	-0.066395	-0.441904	-0.456367	2.51633	-0.153428	-0.0874165	5.08715	0	0	0	1	0	0	1
218	2021	0.875451	0.177687	61.0497	17.0964	-0.473192	0.14394	0.875448	3.5271	0	0	0	1	0	0	1
218	2020	0.145606	0.263965	-0.924166	-0.720022	3.59313	0.166641	0.145604	2.55235	0	0	0	0	1	1	2
218	2018	0.043476	0.0777132	-0.693744	-0.60619	2.15762	-0.501526	0.0434743	3.31236	0	0	0	0	0	1	1
218	2019	0.012103	0.108127	0.955336	0.34638	-0.214469	-0.347667	0.0121032	2.97648	0	1	0	1	1	0	3
218	2022	-0.026264	0.0756368	-0.479614	-0.476246	0.489563	-0.000498133	-0.0262641	3.34334	0	0	1	1	0	0	2
605	2021	0.194115	0.152928	1.06339	1.50295	3.04694	-0.0821787	0.194116	3.48591	0	0	0	0	1	0	1
605	2018	-0.013693	-0.0391117	-0.359354	-0.363743	-0.133369	0.00558302	-0.0136918	2.67064	0	0	0	0	1	0	1
605	2022	-0.092688	-0.0417667	-0.881408	-0.92794	-1.3531	-0.379131	-0.0926914	2.00339	0	0	0	0	0	0	0
605	2020	-0.101288	0.015919	1.38776	1.32228	-0.844296	-0.0651973	-0.101288	3.06943	0	0	1	0	1	1	3
605	2019	-0.12173	-0.0631206	-2.44648	-2.3741	-0.000147397	0.0694844	-0.121731	3.0985	0	0	0	0	1	0	1
447	2021	0.427486	0.333515	0.076699	0.066444	1.21272	0.219155	0.427481	4.4511	0	0	0	0	0	0	0
447	2018	0.319074	-0.0604367	1.94547	1.9111	-0.0190427	0.0843192	0.31908	4.68719	0	0	1	1	0	0	2
447	2020	0.072941	0.0964766	0.13464	0.096033	-0.589441	-0.0128264	0.0729387	5.69363	0	0	0	1	1	0	2
447	2022	-0.014464	0.165458	-0.328479	-0.324366	-1.07756	-0.228838	-0.0144658	2.76903	0	0	1	0	0	0	1
447	2019	-0.160553	0.0441147	-0.173669	-0.138683	0.973296	-0.1281	-0.160552	5.20751	0	0	1	1	0	0	2
914	2022	0.550338	0.583209	0.255371	0.420194	0.243905	0.372323	0.550336	3.06102	0	0	0	0	0	0	0
914	2018	0.392223	0.711634	0.267985	0.166148	8.69176	-0.157632	0.392224	2.14665	0	0	0	0	1	0	1
914	2020	0.259778	0.360297	0.858919	0.708296	2.20214	0.171785	0.259785	3.79538	0	0	0	0	0	0	0
914	2021	0.228511	0.388164	0.386628	0.359498	-0.148206	0.225239	0.228511	3.44495	0	0	0	1	0	0	1
914	2019	0.213346	0.161361	-0.0219111	0.050542	0.29458	-0.0798957	0.213343	3.05304	0	0	0	0	0	0	0
64	2020	0.165514	-0.300928	0.240269	0.258851	-0.751394	-0.647894	0.165519	10.9856	0	0	1	1	1	0	3
64	2022	0.10364	0.616912	-1.12097	-1.12174	-2.27873	0.0359871	0.103631	6.5433	0	0	0	1	1	1	3
64	2021	0.101461	0.0403777	0.00568552	-0.040754	3.9391	-0.403582	0.101459	8.43045	0	0	0	0	1	1	2
64	2019	0.089528	-0.0574685	-0.476153	-0.473804	0.225335	0.336644	0.0895264	14.0348	0	0	1	0	1	1	3
64	2018	0.077989	0.135136	0.888063	0.679889	-0.117537	0.382369	0.0779853	12.2726	0	0	0	1	0	0	1
448	2020	0.690169	-0.0144301	3.82228	3.6586	4.59749	0.173391	0.69018	6.67135	0	0	1	0	0	0	1
448	2018	0.143242	0.0478683	0.106375	0.062395	0.123105	-0.0321196	0.143241	5.34342	0	0	0	0	1	0	1
448	2022	0.084949	0.306762	-0.635691	-0.715738	0.745633	-0.0247262	0.0849466	3.114	0	0	0	0	0	1	1
448	2019	0.015461	-0.00288408	-0.0663198	-0.021157	0.00269137	0.0130081	0.0154635	5.65465	0	0	1	0	1	1	3
448	2021	-0.218476	0.193603	-0.809066	-0.813332	-0.823131	-0.332971	-0.218487	4.22559	0	0	1	0	0	0	1
65	2021	0.024161	-0.230866	1.56888	1.82889	-0.866339	0.147446	0.0241586	13.0823	0	0	1	1	0	0	2
65	2022	-0.120005	0.150541	3.2395	2.61145	-3.70084	-0.308504	-0.120005	10.8264	0	0	1	0	1	1	3
65	2018	-0.127004	-0.294379	-13.0222	-10.4684	1.06433	-0.104421	-0.127008	3.1606	0	0	0	1	0	0	1
65	2020	-0.295927	-0.63687	0.923424	0.936974	-0.19086	-0.0924387	-0.295919	9.17625	0	0	0	0	1	1	2
65	2019	-0.313351	-0.67198	0.0855095	0.063931	17.0068	-0.0206154	-0.313358	2.89649	0	1	0	1	1	1	4
147	2019	0.150897	0.151828	0.623063	0.63003	4.75692	0.0354131	0.150899	5.82463	0	0	0	0	0	0	0
147	2018	0.088366	0.31892	-0.19048	-0.179886	-0.534539	-0.0513509	0.0883651	4.34644	0	0	0	1	0	1	2
147	2021	0.0823	0.162142	-0.0709999	-0.097359	-0.180454	-0.101436	0.0823034	10.6425	0	0	0	1	0	1	2
147	2022	0.052173	0.141608	-0.317848	-0.317203	-0.437893	0.148273	0.0521681	6.40721	0	0	0	1	1	1	3
147	2020	-0.025595	-0.0303709	0.169497	0.164286	0.122623	-0.113876	-0.0255926	7.66865	0	0	0	1	1	1	3
219	2020	0.141099	-0.179528	-77.7894	-44.7755	-1.48483	0.117249	0.141087	1.36447	0	0	1	1	1	1	4
219	2018	0.09945	0.163219	-0.575703	-0.59555	1.28843	-0.13964	0.0994486	1.79577	0	0	0	0	0	1	1
219	2021	0.076681	-0.0996229	1.05392	1.0865	1.60059	-0.0429174	0.0766842	1.51771	0	0	1	0	1	0	2
219	2019	-0.139897	-0.101653	-1.07387	-1.12954	0.437851	-0.333649	-0.139897	1.66556	0	0	0	1	0	0	1
219	2022	-0.393368	-0.20789	-5.51236	-3.92519	2.9112	-0.302288	-0.393368	1.88115	0	0	0	1	0	0	1
148	2021	0.194223	0.465689	1.21182	1.22642	-0.945681	-0.0955435	0.194237	8.98648	0	0	0	1	1	0	2
148	2019	0.157318	-0.367647	1.15331	1.17562	0.283491	0.556039	0.15731	11.0195	0	0	1	0	0	0	1
148	2018	-0.067541	0.315254	-4.92189	-4.11606	-0.720472	0.141872	-0.0675464	7.11124	0	0	1	0	1	0	2
148	2020	-0.160722	-0.30145	-8.90129	-8.46533	0.444363	-0.136807	-0.160726	4.70722	0	0	0	1	0	0	1
148	2022	-0.259594	-0.183796	-2.53475	-2.42437	-0.45722	0.104832	-0.259605	6.46097	3	0	0	0	1	0	4
329	2019	0.897008	0.540113	-0.30708	-0.424141	4.39915	0.539252	0.897032	11.7702	0	0	0	0	1	1	2
329	2021	0.007427	-0.480125	-2.09127	-1.76642	38.5632	0.312983	0.00741262	26.0076	0	0	1	0	1	1	3
329	2018	-0.190903	-0.172558	0.663535	1.34571	-13.948	-0.440167	-0.19091	7.63715	0	0	0	0	1	1	2
329	2022	-0.353497	-0.395553	-1.30198	-1.92336	-1.01392	-0.243084	-0.35351	19.7075	0	0	0	0	0	0	0
329	2020	-0.590354	0.459404	-0.695644	-0.709289	-1.00881	-0.551045	-0.59035	28.5854	0	0	1	0	0	0	1
606	2021	0.394424	0.339788	1.8089	1.77467	0.0687486	0.0628847	0.394425	1.92862	0	0	0	0	0	0	0
606	2018	0.134072	0.191379	-0.0436363	-0.095039	1.80176	0.0147451	0.134071	2.529	0	0	0	0	1	1	2
606	2019	0.03235	-0.0585556	-0.416631	-0.569893	0.0440107	0.424539	0.0323404	2.02625	0	0	1	0	1	1	3
606	2022	-0.220356	-0.290061	-8.33269	-7.9327	-1.24994	-0.261775	-0.220363	0.944033	0	0	0	0	0	0	0
606	2020	-0.267617	-0.0968991	-1.73147	-2.07714	0.637403	-0.256677	-0.267616	1.55937	0	0	0	1	0	0	1
220	2019	0.326146	0.252664	0.289225	0.333099	0.883061	0.040932	0.326145	13.5829	0	1	0	0	0	0	1
220	2021	0.213371	0.210254	-0.300264	-0.316739	-0.0570933	-0.254827	0.213362	10.7262	0	0	0	1	0	1	2
220	2018	0.195226	0.23981	0.335563	0.208044	0.552812	-0.105478	0.195226	13.872	0	0	0	0	1	0	1
220	2020	0.18793	-0.60578	0.277961	0.323617	0.673163	-0.766455	0.187933	18.2241	0	0	1	0	1	0	2
220	2022	0.124595	0.315559	-0.958856	-0.89672	-0.727108	0.038398	0.124592	6.18121	0	0	0	1	1	1	3
149	2021	0.255634	-0.242588	-0.0791548	-0.13645	1.01564	0.323399	0.255621	3.80217	0	0	1	0	1	1	3
149	2019	0.253441	-0.0714537	0.682363	0.523575	-1.19852	0.00291349	0.253444	4.16054	0	0	1	1	0	0	2
149	2018	0.163694	-0.201743	-0.346498	-0.280646	0.804378	-0.0773366	0.163701	3.19957	0	0	1	0	0	1	2
149	2020	0.14111	0.305053	0.129088	0.154675	-2.15827	0.00469274	0.141105	3.68587	0	0	0	1	0	0	1
149	2022	-0.212874	0.362768	-0.956084	-0.930431	0.0884574	-0.0746218	-0.212885	2.31291	0	0	1	1	0	0	2
40	2019	0.284353	-0.0284769	0.262326	0.253038	-13.1817	0.497726	0.284336	-0.0723368	0	0	1	1	0	0	2
40	2020	-0.184869	-0.393793	-18.3269	-19.3269	-0.629998	0.449178	0.0542788	-1.6768	0	0	0	0	1	1	2
40	2018	-0.323737	-0.0516391	-26.9586	-19.4599	0.633967	-0.289446	-0.323742	-0.351073	0	0	0	1	0	0	1
40	2021	-0.377616	-0.802893	0.493875	0.428739	0.795388	0.409973	-0.377609	-3.09224	1	1	0	1	0	1	4
40	2022	-0.80558	0.716889	1.09999	1.13619	0.144438	-0.351768	-0.805578	2.60275	0	0	1	1	1	1	4
449	2018	0.170407	-0.0464475	0.136983	0.201697	-0.202403	0.0620884	0.170406	1.95602	0	0	1	1	0	0	2
449	2021	0.149146	0.107586	0.169699	0.17653	0.677357	0.0790471	0.153066	1.86604	0	0	0	0	0	0	0
449	2020	0.147664	-0.0230528	0.72112	0.613593	8.01421	0.0530217	0.147665	1.6646	0	0	1	0	0	0	1
449	2022	0.077342	0.155634	0.345477	0.270126	-0.201445	-0.12293	0.0773439	1.70674	0	0	0	1	1	0	2
449	2019	0.008134	0.00981534	0.268414	0.166127	-0.795924	-0.136896	0.0128893	1.84724	0	0	0	1	1	0	2
150	2022	0.270426	0.261334	0.440815	0.419451	1.50733	-0.0689687	0.270425	2.62128	0	0	0	0	1	0	1
150	2021	0.183047	0.190145	0.105686	0.062243	-0.451791	-0.110464	0.183044	3.42625	0	0	0	1	1	0	2
150	2018	0.120977	-0.0149275	0.0333572	0.027276	0.169496	-0.0331015	0.120974	4.77264	0	0	1	0	1	0	2
150	2020	-0.021216	0.038473	-0.105259	-0.120313	-0.226801	0.0235735	-0.0212201	4.95347	0	0	1	0	1	0	2
150	2019	-0.028621	0.0716862	-0.327904	-0.299947	0.094052	-0.0184277	-0.0286234	3.45066	0	1	1	1	0	0	3
450	2019	0.380677	0.182753	0.800705	0.842897	0.823881	0.102918	0.380676	7.62856	0	0	0	0	0	0	0
450	2018	0.148162	0.112771	-0.0892525	-0.110862	0.81478	-0.221095	0.148162	5.70135	0	0	0	0	0	1	1
450	2020	0.011578	-0.145941	0.379882	0.38739	0.197528	0.0450296	0.0115741	8.32892	0	0	1	0	0	0	1
450	2021	-0.001107	0.183726	0.0613666	0.019104	-0.251789	-0.108262	-0.00110599	9.10605	0	0	1	0	1	1	3
450	2022	-0.059931	0.0654538	-0.406724	-0.407213	0.296424	-0.1485	-0.0599324	6.07576	0	0	1	1	0	0	2
451	2018	0.494954	0.298492	1.4796	1.64783	0.0792289	0.396499	0.494957	2.85307	0	0	0	0	0	0	0
451	2020	0.203618	-0.134626	0.649538	0.647718	2.59166	0.00915814	0.203616	2.81083	0	0	1	0	0	0	1
451	2021	0.034148	-0.205443	0.132924	0.17412	0.250088	-0.134196	0.0341497	8.41482	0	0	1	0	1	0	2
451	2022	-0.034157	0.357855	0.122879	0.118288	-0.808218	-0.203397	-0.0341545	5.42818	0	0	1	0	1	1	3
451	2019	-0.078213	0.262557	-0.432743	-0.450346	-0.694186	-0.119497	-0.0782125	2.44456	0	0	1	0	0	0	1
452	2018	0.50818	0.221272	1.64897	1.46112	-0.67857	0.221505	0.508181	2.31028	0	0	0	1	0	0	1
452	2021	0.210991	-0.00784968	0.218523	0.187497	-0.894618	-0.12109	0.210989	2.99676	0	0	1	1	1	0	3
452	2019	0.162807	0.163546	0.390323	0.424572	0.73852	0.0706113	0.16281	2.8702	0	0	0	0	0	0	0
452	2022	0.041659	0.0156293	-0.736763	-0.683786	1.41536	-0.113481	0.0416542	2.41181	0	0	0	0	0	1	1
452	2020	-0.026343	-0.0377525	0.219139	0.165299	-0.136244	-0.0527123	-0.0263438	2.40505	0	0	0	0	1	1	2
151	2018	0.318338	0.242325	1.11107	1.11568	0.213135	0.0346092	0.318354	5.41753	0	0	0	0	0	0	0
151	2022	0.077557	-0.142835	0.258333	0.255398	-0.0912108	0.51975	0.0775495	3.86618	0	0	1	1	0	0	2
151	2021	0.072164	-0.199133	-1.15695	-1.70779	-0.728326	0.0656593	0.0721681	14.4008	0	0	1	1	1	1	4
151	2020	-0.226237	-0.417685	0.695482	0.756658	-1.51843	-0.414626	-0.226238	6.33181	0	0	0	0	1	1	2
151	2019	-0.487613	-0.385721	-19.2135	-18.1723	1.36217	-0.434244	-0.487614	6.08277	0	1	0	1	0	0	2
330	2021	0.31044	0.360734	-0.178246	-0.171995	-2.02572	0.238851	0.310429	3.41989	0	0	0	1	1	1	3
330	2022	0.083263	0.130041	0.593769	0.536002	2.46383	0.0088796	0.0832635	2.77154	0	0	0	0	0	0	0
330	2018	0.059662	0.0844583	-0.0892488	-0.096659	-0.870053	-0.014093	0.0596633	2.61699	0	0	0	1	0	1	2
330	2020	-0.005726	-0.118313	0.967641	0.721591	-0.640547	-0.165381	-0.00572652	3.46668	0	0	0	0	1	1	2
330	2019	-0.081545	-0.208023	-0.183108	-0.047364	5.8812	-0.167605	-0.0815407	2.4147	0	0	0	1	0	0	1
221	2019	0.16558	0.0443662	-0.264237	-0.349569	2.59834	0.243487	0.165568	19.8415	0	0	0	0	1	1	2
221	2021	-0.061694	-0.472857	-5.40138	-5.1967	-0.480845	0.00517665	-0.0616935	11.2149	0	0	0	0	1	0	1
221	2020	-0.131932	-0.0170221	0.256511	0.226463	-0.599549	-0.0168794	-0.131935	8.3606	0	0	0	0	1	1	2
221	2022	-0.163182	-0.283131	1.04622	1.02052	2.03204	-0.187031	-0.163183	6.5335	0	0	0	1	1	1	3
221	2018	-0.167404	0.0273045	-0.590771	-0.543457	-0.819714	-0.21719	-0.167405	13.337	0	0	1	0	0	0	1
15	2022	0.210518	0.0811042	-1.9705	-1.9876	0.100973	0.117382	0.210511	-2.81856	0	0	0	0	1	1	2
15	2018	0.025556	-0.190181	-29.0972	-20.9104	-0.46687	0.0380737	0.0255517	-1.14632	1	0	1	1	1	1	5
15	2021	-0.091884	-0.145849	1.19513	1.18478	0.324157	0.109138	-0.0918816	-2.21495	0	1	0	1	0	1	3
15	2019	-0.256529	-0.388314	0.521885	0.532107	-0.244179	-0.0735745	-0.256533	-1.69278	1	1	0	0	1	1	4
15	2020	-0.623351	-0.605384	0.771105	0.772424	-0.363102	-0.579193	-0.62335	-2.73294	1	0	0	0	1	1	3
152	2021	0.713978	0.353285	-0.0133239	0.218311	-1.33266	0.631698	0.713961	4.72497	1	0	0	1	1	0	3
152	2019	0.295977	0.193777	0.190668	0.174334	0.477717	0.159886	0.295973	11.0907	0	1	0	0	0	0	1
152	2018	0.158395	0.438748	0.303893	0.280943	-0.348635	-0.12085	0.158399	6.02706	0	0	0	1	1	0	2
152	2020	-0.043959	0.267279	-0.494683	-0.55387	0.392769	-0.436262	-0.0439649	4.91434	0	0	1	1	0	0	2
152	2022	-0.613752	-0.354268	-4.49568	-4.1369	2.08103	-0.408706	-0.613754	2.91978	1	0	0	1	0	0	2
453	2021	0.279705	0.35617	1.31755	1.19433	0.32997	0.199267	0.279692	4.22729	0	0	0	0	0	0	0
453	2018	0.273528	-0.257364	31.2011	16.4471	1.4003	-0.0193386	0.273529	6.23252	0	0	1	0	1	0	2
453	2019	0.168145	0.251176	-0.655159	-0.530141	0.191002	-0.201162	0.168151	3.51492	0	0	0	0	0	1	1
453	2020	0.122179	0.0879267	-0.580509	-0.625998	0.227562	-0.0577303	0.122178	4.16934	0	0	0	0	0	1	1
453	2022	0.098681	-0.0303509	-0.15095	-0.214583	-0.167761	-0.120445	0.0986815	2.76904	0	0	1	1	0	1	3
454	2022	0.667892	0.57794	1.16869	1.18419	1.73873	-0.153985	0.667896	3.82372	0	0	0	0	1	0	1
454	2020	0.483131	-0.0129409	1.16726	1.11451	0.245214	0.0609271	0.48313	5.28203	0	0	1	0	0	0	1
454	2019	0.254067	0.0568186	0.115302	0.118207	12.7129	0.059564	0.254065	1.95588	0	1	0	0	0	0	1
454	2021	0.251532	0.328397	-0.137443	-0.132415	-1.53053	-0.390247	0.251531	6.2799	0	0	0	1	0	1	2
454	2018	0.166876	0.25121	-0.194247	-0.20584	-0.78853	-0.0739124	0.166873	2.03982	0	0	0	1	0	1	2
222	2022	0.215252	0.0743193	0.291815	0.153701	-0.228513	-0.0122799	0.215251	3.94159	0	0	0	1	1	0	2
222	2019	0.155951	-0.0313759	1.41723	1.3066	-0.207051	0.0441426	0.155954	5.76625	0	1	1	1	0	0	3
222	2021	0.086446	0.147191	0.0981306	0.071078	2.38632	-0.228251	0.0864433	3.83972	0	0	0	0	1	0	1
222	2020	0.051396	0.317943	0.14666	0.554129	-0.853799	-0.0462458	0.0513943	3.95071	0	0	0	1	1	0	2
222	2018	-0.187631	-0.164933	-2.48209	-2.71023	-0.512943	0.0510129	-0.18763	2.49596	0	0	0	0	1	0	1
607	2018	1.86563	-0.0766474	2.72227	2.47547	4.46454	0.500343	1.86563	3.18403	0	0	1	0	0	0	1
607	2021	0.221464	0.0913374	1.07669	1.0827	-1.18434	0.249293	0.221464	2.81963	0	0	0	1	0	0	1
607	2019	0.085674	0.493729	0.151582	0.148266	-0.367222	-0.0958303	0.0856764	3.05698	0	0	0	1	1	0	2
607	2022	-0.065132	-0.302175	-6.02512	-5.67213	5.58242	-0.191208	-0.0651334	1.18312	0	0	0	1	0	0	1
607	2020	-0.399657	-0.182065	-5.90422	-5.32325	0.429956	-0.320489	-0.399661	1.33842	0	0	0	1	0	0	1
153	2020	0.643678	0.803116	0.170162	-0.002022	0.0205348	-1	0.643628	5.29794	0	0	0	0	1	1	2
153	2019	0.288333	1.02572	1.33041	1.56994	26.1652	-0.04738	0.288363	4.38331	0	1	0	0	1	0	2
153	2021	0.165605	0.288575	-0.00126974	0.011787	-0.761063	0	0.165609	4.06403	0	0	0	1	1	0	2
153	2022	0.058009	0.525395	-0.437037	-0.388701	-11.4467	0	0.0579955	1.86029	0	1	0	1	1	1	4
455	2019	0.650113	0.210552	0.350479	0.309359	-0.726791	0.874326	0.650109	2.92985	0	0	0	1	0	0	1
455	2021	0.337197	-0.267285	0.811316	0.808772	3.54876	0.0764038	0.337196	3.16642	0	0	1	0	0	0	1
455	2018	0.167164	-0.0909358	4.42414	1.9067	20.8003	0.204284	0.167164	2.41601	0	0	1	0	0	0	1
455	2020	-0.091089	0.506867	0.404934	0.396245	-2.07424	-0.239499	-0.0910875	2.89035	0	0	1	0	1	1	3
455	2022	-0.093279	0.212734	-0.531225	-0.605952	-1.75171	-0.304019	-0.0932791	2.19967	0	0	1	0	0	0	1
829	2018	0.476469	0.343117	1.15291	1.08804	1.69746	-0.173309	0.476478	8.68407	0	0	0	0	1	0	1
829	2021	0.243674	0.22495	0.360043	0.337823	-0.259419	0.126148	0.243672	16.539	0	0	0	1	0	0	1
829	2019	0.197634	0.173874	-0.0264004	0.012926	0.384553	-0.151181	0.197638	17.1817	0	0	0	0	0	0	0
829	2020	0.180754	0.151666	0.142911	0.150011	0.59451	0.165568	0.180752	43.2356	0	0	0	0	0	0	0
829	2022	0.001629	0.151243	-0.376396	-0.412694	-0.644001	-0.10501	0.00161862	15.5329	0	0	0	1	0	1	2
608	2021	0.414937	0.071889	0.400416	0.462669	3.53343	0.0621703	0.414935	12.163	0	0	0	0	0	0	0
608	2019	0.310974	0.0435271	0.16664	0.04972	0.89255	-0.132159	0.310971	6.11601	0	0	0	0	1	0	1
608	2020	0.197497	0.258098	0.0721086	0.100296	-1.27192	-0.227063	0.197497	8.12653	0	0	0	1	1	0	2
608	2018	0.129395	0.0659386	0.0266766	0.016564	-0.15011	0.207746	0.129391	7.46646	0	0	0	1	0	0	1
608	2022	0.001575	0.28362	0.00306033	-0.029832	0.449512	-0.101246	0.0015758	11.2618	0	0	0	0	1	1	2
730	2021	0.759776	-0.105533	0.805115	0.773371	-1.24125	0.675355	0.759776	3.5265	0	0	1	1	0	0	2
730	2019	0.032804	0.0131531	1.01616	1.01592	2.21755	-0.223853	0.0328229	3.33306	0	0	0	0	1	0	1
730	2022	-0.331571	-0.0531505	-0.826031	-0.163597	0.471229	-0.260875	-0.331569	0.888791	0	0	0	1	0	0	1
730	2020	-0.340056	-0.325456	-42.6134	-43.1563	-0.542481	-0.123278	-0.340069	1.53454	0	1	0	0	0	0	1
730	2018	-0.358039	-0.181067	-5.74167	-5.25297	-2.78431	-0.201315	-0.358057	0.942845	0	0	0	0	0	0	0
731	2018	0.112568	0.162799	0.15178	0.093135	0.770448	-0.0413835	0.112565	8.59866	0	0	0	0	1	0	1
731	2021	0.081897	-0.191681	0.554413	0.454627	0.0482086	-0.168516	0.0818989	7.82801	0	0	1	0	1	0	2
731	2022	0.075486	-0.0159613	0.193807	0.175026	0.0146731	0.31378	0.0754832	8.90309	0	0	1	0	0	0	1
731	2019	-0.048903	-0.275388	-0.403887	-0.345215	-0.183999	0.0460386	-0.0489098	6.63834	0	0	0	0	1	0	1
731	2020	-0.138775	-0.180196	-0.393801	-0.356424	-0.311485	-0.302921	-0.138779	6.32397	0	0	0	0	0	0	0
609	2021	1.82763	0.805721	-0.494592	-0.569974	2.25395	1.29044	1.82759	8.39326	0	0	0	0	1	1	2
609	2019	-0.028736	-0.0562302	1.03334	1.04101	-0.199182	-0.491144	-0.0286951	16.1536	0	0	0	0	1	1	2
609	2022	-0.415942	-0.281722	-0.905309	-0.856089	-2.11149	-0.621325	-0.415942	9.25273	0	0	0	0	0	0	0
609	2020	-0.535738	-0.19187	0.00549471	-0.105846	-0.321928	-0.605703	-0.535734	11.2461	0	0	0	0	1	0	1
609	2018	-0.719917	-0.781209	-31.522	-32.9495	0.942867	-0.570138	-0.719929	2.61777	0	0	0	1	0	0	1
610	2018	0.186926	0.121712	-6.0748	-5.3372	0.441997	0.126533	0.186922	2.73072	0	0	0	0	1	1	2
610	2019	0.165943	0.0558821	1.05323	1.0914	-1.13833	0.201449	0.165937	5.10029	0	0	0	1	0	0	1
610	2021	0.123898	0.00408382	1.09578	1.12501	14.8765	-0.323006	0.123896	3.83767	0	0	0	0	1	0	1
610	2020	0.06347	-0.501533	-10.2717	-6.34381	0.381628	-0.637244	0.0634652	2.51297	0	0	1	0	0	1	2
610	2022	-0.147689	-0.0598306	-0.570112	-0.656861	-0.847144	-0.179191	-0.147686	3.23108	0	0	0	0	0	0	0
456	2018	0.280902	-0.154465	0.576292	0.836779	4.30432	-0.274767	0.280905	1.85797	0	0	1	0	1	0	2
456	2022	0.141147	0.45179	0.192856	0.428365	0.332	0.0291688	0.141148	1.51809	0	0	0	0	0	0	0
456	2021	-0.042409	-0.308864	0.67227	0.538673	-2.0449	-0.0996412	-0.0424057	1.86874	0	0	0	0	1	1	2
456	2019	-0.172081	0.0545136	-0.185704	-0.52413	-1.08268	-0.17062	-0.172081	2.0665	0	0	1	0	0	0	1
456	2020	-0.191582	-0.249357	-12.1394	-14.6508	3.35598	-0.070973	-0.191587	2.34381	0	1	0	1	0	0	2
457	2021	0.33447	0.286828	1.63063	1.80581	-0.582767	0.171936	0.334469	3.33912	0	0	0	1	0	0	1
457	2018	0.190056	0.248379	0.0437406	0.224159	0.0534377	-0.135311	0.190054	3.2681	0	0	0	0	1	0	1
457	2019	0.174901	0.21967	-0.43986	-0.408337	0.112956	0.0887951	0.174896	3.21798	0	0	0	0	1	1	2
457	2022	-0.078938	0.0501291	-0.531962	-0.501832	0.216999	-0.124424	-0.0789379	2.67029	0	0	1	1	0	0	2
457	2020	-0.266793	-0.246674	-2.36811	-2.04148	0.216444	-0.28216	-0.266795	2.54393	0	0	0	1	0	0	1
154	2018	0.50097	0.919489	0.203542	0.160847	0.309051	-0.344755	0.500964	11.2138	0	0	0	0	1	0	1
154	2022	0.191501	0.661636	2.99905	2.40137	-0.0117526	0.0580746	0.1915	9.30418	0	0	0	1	0	0	1
154	2021	0.171741	-0.103644	-0.427395	-0.442329	-0.0487736	0.180043	0.171734	8.69009	0	0	1	1	1	1	4
154	2019	0.146852	0.00142542	-0.192512	-0.148937	0.63753	-0.324379	0.146853	9.58388	0	0	0	0	0	1	1
154	2020	0.133283	-0.188716	-0.254477	-0.178076	-0.0347473	-0.0418383	0.133283	11.9512	0	0	1	1	0	1	3
155	2021	0.164701	-0.198104	1.00174	1.12041	1.21352	-0.435608	0.164703	6.19491	0	0	1	0	1	0	2
155	2018	0.046952	0.0365829	1.33729	1.33039	-0.691705	0	0.0469533	2.71094	0	0	0	1	1	0	2
155	2020	0.03892	-0.0985917	1.06357	1.10311	-0.347648	1	0.0389187	4.54228	0	0	1	1	0	0	2
155	2019	-0.157733	-0.267038	-10.7105	-9.80631	1.41912	0	-0.157735	1.05879	0	1	0	1	1	0	3
155	2022	-0.288042	0.260314	-0.465356	-0.629681	-0.995069	-0.168784	-0.288048	4.79064	0	0	1	0	0	0	1
611	2018	0.141053	0.0496846	2.39106	2.35049	0.642781	0.0354992	0.141054	2.91079	0	0	0	0	0	0	0
611	2019	0.069011	0.069728	1.00294	0.912124	5.64816	-0.0410616	0.0690173	3.74215	0	0	0	0	1	0	1
611	2021	0.008605	-0.0430044	-0.0987202	-0.186631	1.32358	-0.0401936	0.00860139	3.84491	0	0	1	0	0	1	2
611	2022	-0.0462	-0.0479171	-0.301283	-0.24075	-0.380185	-0.118297	-0.0461996	2.97099	0	0	0	0	0	0	0
611	2020	-0.062125	0.0190118	0.0048248	-0.023354	-0.50638	-0.166957	-0.0621252	3.13066	0	1	1	0	1	0	3
331	2021	0.309424	0.113691	0.205563	0.186702	0.843507	0.00561694	0.309423	7.39122	0	0	0	0	0	0	0
331	2020	0.175588	0.21299	0.53302	0.460732	-0.250798	-0.0428	0.175588	5.70968	0	0	0	1	1	0	2
331	2019	0.084098	0.100048	0.0125762	0.040405	0.37996	-0.048755	0.084095	5.2897	0	0	0	0	1	0	1
331	2022	0.068371	-0.00664987	-0.435251	-0.476694	-0.569227	-0.139749	0.0683672	4.75157	0	0	1	1	0	1	3
331	2018	0.026716	0.268006	-0.0607565	-0.00721	-0.108835	-0.0150787	0.0267162	8.07149	0	0	0	1	0	1	2
458	2022	0.366883	1.1342	-0.424954	-0.441072	-1.77798	-0.254927	0.366867	3.94827	0	0	0	1	0	1	2
458	2021	0.364838	-0.175767	0.544476	0.511791	0.379638	-0.0693934	0.364842	12.922	0	0	1	0	1	0	2
458	2018	0.250569	0.217393	0.105191	0.122363	-1.14265	0.200934	0.250569	10.7072	0	0	0	1	0	0	1
458	2019	0.184269	-0.140365	0.238235	0.251298	19.7996	0.0374566	0.184274	8.03973	0	0	1	0	0	0	1
458	2020	0.143673	0.606401	0.655187	0.682373	-0.152003	0.220074	0.14368	7.74382	0	0	0	1	0	0	1
830	2021	0.125805	-0.310492	0.470647	0.501534	-0.228815	0.0167281	0.125803	9.90477	0	0	1	1	0	0	2
830	2019	-0.00898	-0.198032	1.2563	1.28757	1.28949	0.076628	-0.00897825	11.9632	0	0	0	1	0	1	2
830	2022	-0.025979	-0.111942	-0.234503	-0.204892	-0.0311606	-0.212307	-0.0259772	9.59382	0	0	0	0	0	0	0
830	2020	-0.037324	-0.192856	-0.419853	-0.43611	-0.307758	-0.0804728	-0.0373238	10.3145	0	0	0	0	0	0	0
830	2018	-0.243703	-0.629491	-4.63013	-3.82271	-0.130903	-0.275979	-0.243703	6.87791	0	0	0	0	0	0	0
66	2021	0.728014	0.482818	1.13133	1.11306	-4.86969	0.396797	0.728024	3.40855	0	0	0	1	0	0	1
66	2018	0.203151	0.315028	-0.456976	-0.435096	-1.15238	0.00200831	0.203148	2.75511	0	0	0	1	1	1	3
66	2019	-0.099807	-0.161258	-7.8271	-7.03594	3.80901	0.105605	-0.0998161	3.10361	0	0	0	1	1	0	2
66	2022	-0.108065	0.129744	0.049831	0.469377	0.947184	-0.252701	-0.108063	2.14643	0	0	1	1	1	1	4
66	2020	-0.189173	-0.24393	0.357181	0.356791	-0.524971	-0.0514471	-0.189179	2.53894	0	0	0	0	1	1	2
612	2018	1.18758	-0.170319	2.85817	2.37531	14.9589	0.0847919	1.18758	4.79558	0	0	1	0	0	0	1
612	2020	0.481729	0.337225	0.706808	0.71146	-0.961914	0.116169	0.481727	5.22954	0	0	0	1	0	0	1
612	2022	0.252929	-0.244373	0.391646	0.40799	2.01311	0.172364	0.252934	4.5443	0	0	1	0	0	0	1
612	2021	0.09161	0.318851	0.0114926	-0.027401	36.4748	-0.0968532	0.0916104	5.52397	0	0	0	0	1	1	2
612	2019	-0.07731	0.348093	-0.175936	-0.170193	-0.137203	-0.182165	-0.0773106	7.4476	0	0	1	0	0	0	1
4	2022	0.108792	-0.0260658	-0.57163	-0.642945	-0.157997	-0.0755103	0.10879	2.34157	0	0	1	1	0	1	3
4	2021	0.055509	-0.0867589	1.82231	1.28475	0.492482	-0.0755191	0.0555073	3.65093	0	1	1	0	1	0	3
4	2018	-0.001484	-0.0143356	-10.1717	-8.60592	-2.43586	0.178428	-0.00149376	0.84233	3	0	0	0	1	0	4
4	2019	-0.03603	-0.217966	1.01382	1.00613	3.27332	-0.054154	-0.0360275	4.19812	3	0	0	1	1	1	6
4	2020	-0.109153	0.0437749	-0.392095	0.908813	-0.715759	-0.145723	-0.109154	4.10424	3	1	1	0	0	1	6
98	2018	0.157126	0.272176	0.910076	0.614392	-1.34654	-0.124768	0.157128	3.74536	0	0	0	1	1	0	2
98	2022	0.121889	0.116154	0.909636	0.998285	0.054399	-0.0506703	0.121893	4.22721	3	1	0	0	1	0	5
98	2019	-0.155135	-0.0298002	-1.47404	-1.41015	1.05075	-0.285341	-0.155125	6.80451	0	1	0	1	0	0	2
98	2020	-0.158883	-0.174812	1.04991	1.11406	50.0299	0.149472	-0.158895	4.41052	0	0	0	1	0	1	2
98	2021	-0.223937	-0.0829814	-18.2789	-8.97961	-1.35848	-0.557533	-0.223933	4.81419	0	0	0	0	0	0	0
732	2020	0.289541	-0.151355	1.19462	1.10092	0.555045	0.00406609	0.289547	18.9642	0	0	1	0	0	0	1
732	2019	0.186661	1.31508	1.1538	0.749556	0.266099	0.0361028	0.186664	13.6567	0	0	0	0	0	0	0
732	2022	0.067289	0.0787925	0.216577	0.283542	1.16725	-0.0255474	0.0672861	13.6638	0	0	0	0	1	0	1
732	2021	0.031776	0.0451007	-0.411069	-0.405444	-0.626225	-0.227496	0.031779	16.2182	0	0	0	1	0	1	2
732	2018	-0.01187	-0.526985	-0.387397	-0.322064	0.277938	-0.0509641	-0.0118703	17.1726	0	0	0	1	0	0	1
733	2022	0.784544	0.523556	0.78086	0.723205	-0.243775	-0.134504	0.784544	4.12343	0	0	0	1	1	0	2
733	2021	0.564382	0.156229	1.0289	1.00067	0.820031	-0.333392	0.564387	6.83937	0	0	0	0	1	0	1
733	2018	0.301133	0.0515548	0.529687	0.51243	2.02873	-0.288328	0.301135	5.19947	0	0	0	0	1	0	1
733	2019	0.226379	0.226456	0.0979401	0.11174	3.70226	0.148064	0.226374	5.30658	0	0	0	0	0	0	0
733	2020	0.2254	0.290504	0.364961	0.375106	0.225402	-0.18913	0.225402	5.77801	0	0	0	0	1	0	1
613	2018	0.401888	0.491644	0.640385	0.068218	0.116017	0.0727273	0.401884	1.85692	0	0	0	0	0	0	0
613	2020	0.175665	0.434877	-4.72722	-0.939275	3.39091	0.0726628	0.175665	2.59228	0	0	0	0	1	1	2
613	2022	0.113584	-0.175729	0.727311	0.734655	44.8661	0.220992	0.113574	1.87656	0	0	1	0	0	0	1
613	2019	0.010041	-0.201241	-0.973859	-0.909944	0.571871	-0.110367	0.0100387	1.44282	0	0	1	0	0	1	2
332	2018	0.649103	0.285262	0.2372	0.214068	6.90974	0.291753	0.649095	3.1457	0	0	0	0	0	0	0
332	2021	0.114727	0.0983205	-0.217355	-0.211496	-0.179614	-0.0219981	0.114723	7.07694	0	0	0	1	0	1	2
332	2019	0.052172	0.0654821	0.303911	0.277316	7.74782	-0.14689	0.0521752	3.42447	0	1	0	0	1	0	2
332	2022	0.042423	0.0858837	-0.304389	-0.330709	-0.161844	-0.0144178	0.0424188	4.81199	0	0	0	1	0	1	2
332	2020	0.00985	0.0848803	-0.141093	-0.136467	-0.179495	-0.0554653	0.00984789	4.10889	0	0	0	1	0	1	2
156	2021	0.058611	0.0317832	0.442035	0.226918	-1.72975	-0.059209	0.0586096	3.77498	0	0	0	1	1	0	2
156	2020	0.055116	0.241237	-0.619115	-0.621023	-0.482398	-0.105332	0.0551159	3.1455	0	0	0	1	0	1	2
156	2019	0.01576	0.261219	0.358725	0.367003	-0.58316	0.0103255	0.0157599	5.98014	0	1	0	1	0	0	2
156	2018	-0.167965	-0.170435	2.46949	2.52863	7.90186	-0.0980577	-0.166991	3.19897	0	0	0	1	1	1	3
156	2022	-0.208989	-0.041697	-2.7802	-3.62362	3.35568	-0.186852	-0.208991	1.83663	0	0	0	1	0	0	1
29	2018	0.16952	0.299405	-0.860268	-0.76287	-1.09948	0.0525505	0.170689	2.8686	3	0	0	1	1	1	6
29	2021	0.133691	-0.0351379	0.911917	0.923799	-0.133379	0.171724	0.133689	2.26498	0	0	1	1	0	0	2
29	2019	-0.137453	-0.147604	2.70531	1.1567	10.9577	-0.240562	-0.137453	3.28923	0	0	0	1	1	1	3
29	2020	-0.159723	0.0165066	-5.73796	-4.83906	-0.748808	-0.0893642	-0.159727	1.85537	0	1	1	0	0	0	2
29	2022	-0.226579	0.103461	-4.29274	-5.07467	-1.51165	-0.277511	-0.226577	1.3954	0	0	1	0	0	0	1
42	2018	0.122996	-0.123105	0.340995	0.319889	-0.211695	-0.0592088	0.122998	6.00151	0	0	1	1	1	0	3
42	2021	0.097196	0.0481401	-3.58312	-3.41693	-5.72104	-0.0411684	0.0971974	3.8104	0	0	0	1	0	1	2
42	2019	0.049498	0.108469	-0.0593856	-0.076692	-1.84356	-0.129738	0.0494979	6.52705	0	1	0	1	0	1	3
42	2020	-0.140774	0.128842	-0.392101	-0.413165	1.11859	-0.17181	-0.140778	4.88825	0	0	1	1	0	0	2
42	2022	-0.27334	0.185579	1.10277	1.07294	-2.1934	-0.381386	-0.27334	2.95492	0	0	1	0	1	1	3
99	2021	0.247446	0.104339	-9.63333	-8.13049	-0.776997	0.0357867	0.247438	3.80872	0	0	0	1	1	1	3
99	2018	0.202195	0.195249	-0.262305	-0.255447	-1.39326	0.0197276	0.202193	3.51264	0	0	0	1	1	1	3
99	2019	0.144185	0.333118	0.960172	0.835484	3.67993	-0.036179	0.142867	4.17642	0	0	0	0	1	0	1
99	2020	0.073321	0.169931	-0.596634	-0.564277	-0.0932151	-0.136719	0.0733188	2.87679	0	0	0	1	0	1	2
99	2022	-0.012083	-0.352263	0.176978	0.110562	17.5568	0.0215689	-0.0120869	2.40592	0	0	0	1	0	1	2
333	2022	0.872253	-0.227571	0.880024	1.25223	1.13905	1.12093	0.872246	1.95805	0	0	1	0	0	0	1
333	2021	0.211566	0.169075	2.58847	3.76418	-0.100172	0.340846	0.211567	1.71334	0	0	0	1	0	0	1
333	2018	-0.004884	0.174665	-0.738037	-0.742421	6.25561	-0.144994	-0.00494415	0.659219	0	0	1	1	0	0	2
333	2020	-0.062777	0.1113	4.06228	0.034213	-0.490997	0.0607153	-0.0627761	0.889058	0	0	1	0	0	1	2
333	2019	-0.084577	-0.0567289	-0.453796	0.316718	0.531136	-0.0891337	-0.0845751	0.674772	0	0	0	1	0	1	2
100	2019	0.110403	0.669425	0.084825	-0.02234	-0.822289	-0.048945	0.110403	61.319	0	1	0	1	1	1	4
100	2021	-0.06286	-0.0994755	9.78308	1.57027	-2.4738	-0.165669	-0.0628556	38.2295	0	0	0	0	1	1	2
100	2018	-0.066015	-0.518702	-0.128402	-0.015971	0.623434	-0.233533	-0.0660153	24.369	0	0	0	1	0	0	1
100	2020	-0.108102	0.125769	-1.14361	-0.506012	1.50515	-0.0612933	-0.108103	30.8795	0	0	1	1	0	0	2
100	2022	-0.28907	0.0355651	-3.83968	-3.02206	-1.08418	0.149171	-0.289081	54.2884	0	0	1	0	1	0	2
101	2020	0.069591	0.0379714	-0.659093	-0.408891	-0.277924	0.28594	0.0695858	1.90615	0	0	0	1	1	1	3
101	2018	-0.075553	0.167738	-0.184336	-0.170106	-0.125423	-0.247005	-0.0755547	1.76477	0	0	1	0	0	0	1
101	2022	-0.084916	-0.0212656	2.02029	3.83667	0.985014	-0.194887	-0.0848847	2.34147	0	0	0	1	1	1	3
101	2019	-0.177205	0.0199325	-0.379324	-0.433454	1.09322	0.158902	-0.177207	1.88698	0	0	1	1	1	0	3
101	2021	-0.200651	-0.067987	-2.98192	-1.54117	-0.624286	-0.278433	-0.20065	1.71491	0	1	0	0	0	0	1
223	2021	0.347934	-0.00507511	1.37828	0.842994	-0.578306	0.163578	0.347932	2.83092	0	0	1	1	0	0	2
223	2022	0.234425	-0.153749	0.631678	0.636428	2.30443	0.0996257	0.234423	2.7927	0	0	1	0	0	0	1
223	2020	0.170664	0.424501	-0.421258	-0.352026	2.13057	0.0521554	0.170667	2.32404	0	0	0	0	1	1	2
223	2019	0.049001	0.295985	1.43847	1.54221	-1.96749	0.0234177	0.0500472	1.76104	0	1	0	1	0	0	2
223	2018	-0.030518	0.00216059	-9.70108	-7.58516	3.37458	-0.045312	-0.0305197	1.95454	0	0	1	1	0	0	2
13	2018	0.482453	-0.215963	-0.370734	-0.329165	-0.104466	0.229388	0.482461	2.89604	0	0	1	1	1	1	4
13	2021	0.094892	-0.597309	0.41272	0.393356	0.903286	0.477561	0.0948894	-1.70419	1	0	1	0	0	0	2
13	2019	0.024379	-0.694701	-6.91775	-5.37392	-0.459037	0.37054	0.0243838	2.7772	0	0	1	1	1	1	4
13	2022	-0.292241	-0.0454922	1.07245	1.11074	-9.18718	-0.467043	-0.292236	-0.626786	3	1	0	0	1	1	6
13	2020	-0.429174	0.0375973	-0.262624	-0.340131	-1.46007	4.08816	-0.429184	-1.03572	0	0	1	0	1	0	2
67	2018	0.264111	0.175075	0.238298	0.210843	0.903097	0	0.264107	3.54952	0	0	0	0	1	0	1
67	2020	0.169349	-0.187706	1.09328	1.09591	0.576352	0	0.169352	4.09319	1	0	1	0	1	0	3
67	2021	0.112271	0.150599	0.0747541	0.096069	-0.155285	1	0.112269	9.01943	0	0	0	1	0	0	1
67	2022	0.078237	0.149224	-0.399654	-0.416339	-0.379332	-0.00980554	0.0782334	6.50986	0	0	0	1	0	1	2
67	2019	0.040958	-0.0304255	-6.85124	-6.52244	-0.600907	0	0.0409427	2.97733	0	1	1	1	1	1	5
734	2021	1.0229	0.811354	1.0194	1.00771	2.33338	0.0905706	1.02292	1.28193	0	0	0	0	0	0	0
734	2022	0.189605	0.151528	-32.8572	-76.751	-0.937813	-0.0958943	0.189596	0.58369	0	0	0	1	0	1	2
734	2018	0.068761	0.228467	-0.548424	-0.570276	1.4172	-0.107656	0.0687581	1.80349	0	0	0	0	0	1	1
734	2020	-0.105138	-0.204992	-25.7804	-33.4356	-1.40176	0.104058	-0.10515	0.26789	0	0	0	0	1	0	1
734	2019	-0.164544	-0.199386	-0.439742	-0.597066	6.71276	-0.101065	-0.164543	1.72104	0	0	0	1	0	0	1
1	2018	0.300586	0.213846	-5.82939	-4.96125	-1.09683	0.384615	0.300576	0.514578	0	0	0	1	1	1	3
1	2022	0.124006	-0.388814	1.53727	1.69559	0.862717	-0.49059	0.124029	8.34894	3	1	1	0	1	0	6
1	2021	0.055632	0.367274	4.49483	4.48848	4.16501	-0.428832	0.0556666	14.6723	3	1	0	0	1	0	5
1	2019	-0.023814	-0.245231	0.222344	0.215134	3.52881	-0.329455	-0.0238194	-0.458378	3	0	0	1	1	1	6
1	2020	-0.505261	-0.918028	0.934922	0.928056	-0.373016	-0.614651	-0.505263	0.506144	3	0	0	0	1	1	5
614	2021	1.82488	1.05416	1.04192	1.04354	-5.22361	1.14217	1.82494	12.9328	0	0	0	1	0	0	1
614	2018	0.14558	0.094946	3.04507	5.29358	1.12287	0.312217	0.145581	3.6029	0	0	0	0	0	0	0
614	2022	0.080625	-0.0950592	-6.66643	-6.84751	0.837952	-0.0628486	0.0806117	7.07348	0	0	1	0	0	1	2
614	2019	-0.158675	0.0657164	-0.578298	-0.5141	-0.113873	0.20557	-0.158674	5.23577	0	0	1	0	1	0	2
614	2020	-0.562471	-0.346956	-39.4503	-24.6074	-1.76595	0.164699	-0.562488	-2.16593	0	0	0	0	1	0	1
102	2022	0.591513	0.0139024	-9.58878	-7.92842	-4.39801	-0.144909	0.591496	11.2081	0	0	0	1	0	1	2
102	2020	0.210141	0.215679	-0.87918	-0.888342	-0.512459	0.354839	0.210145	20.6497	0	0	0	1	1	1	3
102	2019	0.178926	-0.437433	1.15994	1.16734	0.931179	0.828671	0.178948	25.8291	0	0	1	0	0	0	1
102	2021	0.05825	-0.0833227	-0.211929	0.12863	-0.212564	0.217381	0.0582469	22.9048	0	0	1	1	1	0	3
102	2018	-0.308107	-0.338932	-4.36491	-4.21176	0.830865	0.111028	-0.308114	3.74553	0	0	0	1	1	0	2
459	2021	0.633171	0.648171	0.671612	0.660681	0.425685	-0.244178	0.633165	22.8176	0	0	0	0	1	0	1
459	2018	0.363731	0.236275	0.525702	0.405386	0.658067	-0.811424	0.363731	11.7816	0	0	0	0	1	0	1
459	2022	0.359052	0.270245	-0.330211	-0.298322	-0.0465624	-0.069045	0.359047	12.7763	0	0	0	1	0	1	2
459	2019	0.218481	0.376193	0.924483	0.797083	0.0101777	-0.992828	0.218485	15.5893	0	0	0	0	1	0	1
459	2020	0.138754	-0.543209	1.08034	1.03708	0.893015	-0.89578	0.138755	52.7748	0	0	1	0	1	0	2
157	2018	0.23628	0.307719	-0.336732	-0.643891	3.14229	2.87831	0.236277	7.01607	0	0	0	0	1	1	2
157	2019	0.205636	0.336293	1.39941	2.93291	5.04754	-0.468196	0.205637	10.3916	0	0	0	0	1	0	1
157	2022	0.200506	0.490652	-0.810851	-0.760086	-3.48772	0.278985	0.200496	6.06822	0	0	0	1	1	1	3
157	2020	0.182831	-0.478669	0.705496	1.01389	0.298644	-0.993568	0.18283	14.4129	0	0	1	0	1	0	2
157	2021	0.013656	0.149404	-0.464019	-0.51534	-0.763409	-0.503641	0.0136483	9.38219	0	0	0	1	0	1	2
460	2018	0.2088	0.365266	0.455285	0.418018	-0.0840464	0.0979734	0.2088	5.70375	0	0	0	1	0	0	1
460	2022	0.190319	0.226992	0.0389096	0.031313	1.60566	0.10803	0.190316	2.46163	0	0	0	0	0	0	0
460	2021	0.189732	0.13669	1.47246	0.875086	-0.742668	-0.0957525	0.189726	2.93162	0	0	0	1	1	0	2
460	2020	-0.019239	-0.053462	-0.746658	-0.676208	0.103243	-0.226768	-0.0192409	3.12344	0	0	0	1	0	0	1
460	2019	-0.033227	0.16444	-0.147565	-0.165124	0.0545511	0.238538	-0.0332275	4.82375	0	0	1	1	1	0	3
103	2020	0.030101	-0.0605111	1.11335	1.11851	-0.536208	0.0869748	0.0301065	1.55631	0	0	1	1	0	0	2
103	2018	-0.01053	0.989892	-7.24548	-5.92021	3.33777	-0.0768605	-0.0105309	1.26364	0	0	1	1	0	0	2
103	2022	-0.048096	0.0892147	-3.90981	-4.26288	-1.09485	0.299068	-0.0481033	1.71687	0	0	1	0	1	0	2
103	2021	-0.112566	-0.114729	-0.342406	-0.42845	2.09296	0.0693381	-0.11257	2.87428	0	0	0	1	1	0	2
103	2019	-0.380165	-0.131997	0.109221	0.1329	-0.170309	-0.159586	-0.380168	0.649874	0	1	0	0	1	1	3
158	2022	0.31412	0.378725	0.268637	0.281785	-0.191053	0.109941	0.314115	5.99784	0	0	0	1	0	0	1
158	2021	0.090763	0.337791	0.119191	0.100911	-0.170377	0.00479059	0.0907617	7.62168	0	0	0	1	0	0	1
158	2018	0.031391	0.0641994	-3.96027	-3.38361	5.10571	0.0289798	0.0328663	4.32919	0	0	0	0	1	1	2
158	2020	-0.024621	-0.178707	1.23338	1.25849	9.00347	-0.0944895	-0.0246181	5.60059	0	0	0	1	1	1	3
158	2019	-0.175518	-0.284076	0.0547512	0.106758	-1.08951	-0.183396	-0.175519	4.42908	1	0	0	0	1	1	3
43	2019	0.261324	0.152815	-0.76291	-0.823295	-0.0527757	-0.0346248	0.261313	12.676	0	1	0	1	0	1	3
43	2018	0.111775	0.259654	-0.0223859	-0.060636	0.0111298	-0.373511	0.11178	10.4758	0	0	0	0	0	1	1
43	2021	0.053572	-0.412796	-24.7149	-49.0928	-4.71109	-0.310561	0.0535636	4.75225	0	0	1	1	0	1	3
43	2020	-0.112411	0.011408	-0.0661196	-0.291221	0.789723	-0.54669	-0.112408	8.08648	0	1	1	1	0	0	3
43	2022	-0.195943	-0.320547	0.579465	0.561148	0.381424	-0.420627	-0.195945	3.11345	0	0	0	1	1	1	3
159	2021	0.759015	-0.0258605	0.998901	0.988589	4.28312	0.0175021	0.75905	2.53129	0	1	1	0	0	0	2
159	2022	0.173983	0.355079	15.0814	3.53456	-1.68403	-0.106455	0.173977	1.9294	0	0	0	1	1	0	2
159	2018	0.162559	0.447213	-0.257379	-0.280744	-3.6863	0.149035	0.162555	3.36099	0	0	0	1	1	1	3
159	2019	-0.145135	0.00113966	-5.81153	-4.98424	1.37612	-0.216618	-0.145139	2.76916	0	0	1	1	0	0	2
159	2020	-0.344402	-0.358531	-1.06445	-1.18883	-2.07967	-0.239312	-0.344416	0.45728	0	1	0	0	0	0	1
461	2022	0.4281	1.02835	0.521732	0.586532	0.141769	0.248186	0.428099	36.9461	0	0	0	0	0	0	0
461	2019	0.324495	0.168039	0.726397	0.735368	-0.104451	-0.105652	0.324501	26.873	0	0	0	1	1	0	2
461	2021	0.252226	0.300749	0.589143	0.514017	0.301492	-0.0693487	0.252228	65.1303	0	0	0	0	1	0	1
461	2020	0.15486	0.304217	0.654988	0.612223	0.133635	-0.194813	0.154861	22.1705	0	0	0	0	1	0	1
461	2018	0.036361	-0.206236	2.85801	1.85113	-0.201474	-0.0893829	0.0363633	22.9328	0	0	1	1	1	0	3
615	2021	0.145422	0.401354	0.908181	0.95168	2.32715	-0.142772	0.145426	1.06325	0	0	0	0	1	0	1
615	2020	-0.108692	-0.433172	6.22294	3.28581	0.0122391	-0.40102	-0.108687	0.764638	0	0	0	1	1	1	3
615	2022	-0.236648	0.200088	-0.452078	-0.493513	-0.394126	-0.271585	-0.23665	0.788276	0	0	1	0	0	0	1
615	2019	-0.253571	-0.00921159	-0.888529	-0.833986	0.76377	-0.181495	-0.253571	0.692833	0	0	0	1	0	0	1
615	2018	-0.31518	-0.241744	-0.727479	-0.680904	-5.45331	-0.395868	-0.315182	0.817322	0	0	0	0	0	0	0
831	2018	0.29869	0.0697827	0.245886	0.246669	0.297349	0.583554	0.298687	106.278	0	0	0	0	0	0	0
831	2019	0.276804	0.227458	0.262032	0.266442	0.128228	-0.424461	0.276807	184.52	0	0	0	0	1	0	1
831	2021	0.26954	0.162764	0.209712	0.218158	0.407278	0.00656422	0.26954	135.591	0	0	0	0	0	0	0
831	2022	0.109354	0.0960345	0.02892	0.01463	-0.000821066	0.197717	0.109354	103.934	0	0	0	1	0	0	1
831	2020	-0.004918	0.00561815	-0.0782443	-0.066818	0.100015	-0.115816	-0.00491934	317.075	0	0	1	1	0	0	2
462	2020	0.138792	0.0836593	2.01003	1.72329	2.38017	0.379936	0.866537	1.80167	0	0	0	0	0	0	0
462	2021	0.470794	-0.0747463	1.84684	1.73998	0.727189	-0.290159	0.470802	2.5042	0	0	1	0	1	0	2
462	2018	0.274422	0.0997881	-0.742288	-0.756651	0.27711	0.126866	0.274415	2.25136	0	0	0	0	1	1	2
462	2022	0.22542	0.330944	-0.000226008	-0.086545	-0.98451	-0.11315	0.225415	1.86171	0	0	0	1	0	1	2
462	2019	0.17415	-0.0171749	0.144495	0.072735	0.341715	0.178808	0.174148	1.94469	0	0	1	0	0	0	1
160	2022	0.244673	-0.0281931	0.481974	0.472798	1.83206	-0.105174	0.244673	6.84254	0	1	1	0	1	0	3
160	2020	0.229261	-0.0558609	0.242295	0.255908	-0.145887	-0.0662159	0.229261	7.46558	0	0	1	1	1	0	3
160	2021	0.10322	0.295084	0.0803412	0.070727	0.0729859	-0.200203	0.103219	7.82572	0	0	0	0	1	0	1
160	2019	0.023498	-0.0877713	0.78629	0.670517	-0.115618	-0.105235	0.0235022	8.39465	0	0	1	1	1	0	3
160	2018	-0.104052	-0.212307	-0.135289	-0.091513	-0.0442313	-0.0475906	-0.104049	5.41848	0	0	0	0	0	0	0
616	2022	1.26553	0.407257	3.0717	3.09203	4.34061	0.319091	1.26555	5.85972	0	0	0	0	0	0	0
616	2021	0.498714	1.58115	0.471525	0.50884	-0.0479836	-0.0507543	0.498714	13.6183	0	0	0	1	1	0	2
616	2020	0.335575	0.147951	0.799309	0.880598	0.435436	-0.00628851	0.33558	12.2167	0	0	0	0	1	0	1
616	2019	0.309264	0.383196	0.611799	0.455743	0.814781	0.0774021	0.30927	6.53	0	0	0	0	0	0	0
616	2018	0.000654	-0.0495402	0.179302	0.158027	-0.331103	0.0965031	0.000650796	3.01995	1	0	1	1	0	0	3
224	2020	0.383517	0.174562	1.09715	1.10468	4.81247	0.286002	0.383543	6.32539	0	0	0	0	0	0	0
224	2018	0.235373	0.746394	-19.5582	-17.3214	-1.37362	-0.137517	0.23536	3.58966	0	0	0	1	0	1	2
224	2021	0.21821	-0.350836	1.48702	1.84231	-0.843249	0.364099	0.21822	11.4068	0	0	1	1	0	0	2
224	2022	-0.007823	-0.0547658	-3.47923	-3.06283	-0.587752	0.437662	-0.00784409	5.50204	0	1	0	0	1	0	2
224	2019	-0.203405	-0.371433	0.601952	0.613004	1.3828	-0.295407	-0.203401	2.98434	0	0	0	1	1	1	3
463	2018	0.383495	0.221062	0.417853	0.420462	0.149431	-0.102229	0.383493	9.6274	0	0	0	0	1	0	1
463	2019	-0.051312	0.444057	0.0841051	0.095839	-0.861134	-0.306025	-0.0513045	9.07326	0	0	1	0	1	1	3
463	2021	-0.096486	-0.00353939	-0.219819	-0.303145	-2.34225	-0.420289	-0.0964831	7.68012	0	1	0	0	0	0	1
463	2020	-0.140545	-0.0678182	-0.721551	-0.725397	5.43584	-0.0337215	-0.140561	8.80311	0	0	0	1	0	0	1
463	2022	-0.303636	-0.0814732	-4.30946	-4.85638	1.0617	-0.283344	-0.303648	8.68098	0	0	0	1	0	0	1
334	2019	0.228195	0.22824	1.24174	1.31723	0.684222	-0.0167784	0.228189	3.40024	0	0	0	0	1	0	1
334	2022	0.174263	0.221116	-0.532693	-0.493063	-9.16628	-0.000910529	0.174259	2.87137	0	0	0	1	0	1	2
334	2020	0.017804	-0.0859876	-9.03215	-7.62284	6.39802	-0.251388	0.0178022	1.88786	0	0	1	0	0	1	2
334	2021	-0.069572	-0.00475631	0.941663	0.940257	-0.588672	-0.248551	-0.0695711	3.7251	0	0	0	0	1	1	2
735	2019	0.287735	0.353007	0.344439	0.339491	0.35819	0.32235	0.287729	14.3615	0	0	0	0	0	0	0
735	2021	0.231241	0.580515	0.222424	0.215127	-0.857313	-0.313042	0.231243	12.0668	0	0	0	1	1	0	2
735	2020	0.180275	0.0185385	0.157666	0.14699	0.0754576	-0.0521227	0.180271	13.2618	0	0	0	0	1	0	1
735	2018	0.134173	0.346338	0.250231	0.250911	-0.0846532	0.183351	0.134178	12.2901	0	0	0	1	0	0	1
735	2022	-0.030645	-0.14214	-0.300533	-0.300398	0.621804	-0.331364	-0.0306502	7.88108	0	0	0	1	0	0	1
736	2021	0.68003	0.273528	1.16121	1.09494	0.448357	-0.119233	0.680032	11.3175	0	0	0	0	1	0	1
736	2020	0.303874	0.290337	0.732737	0.741671	0.326978	0.0353661	0.30388	13.4315	0	0	0	0	0	0	0
736	2018	0.260138	0.268213	-0.295249	-0.301507	-0.136769	-0.142333	0.260133	5.7003	0	0	0	1	0	1	2
736	2022	0.229027	0.183834	0.324878	0.325903	0.116521	-0.2201	0.229028	6.89909	0	0	0	0	1	0	1
736	2019	0.083861	0.0762817	0.169671	0.192271	0.756523	-0.0812041	0.0838588	7.01524	0	0	0	0	1	0	1
44	2018	0.27602	1.35692	0.0662324	0.082695	-1.1702	0.0365871	0.276015	2.55555	0	0	0	1	0	0	1
44	2019	0.097909	-0.293363	0.141899	0.188365	7.6076	-0.0932478	0.0979116	3.66213	0	0	1	0	1	0	2
44	2020	0.046265	-0.0694815	-1.47339	-1.12445	0.383628	0.0272324	0.0462642	4.85738	0	1	1	0	1	1	4
44	2022	0.024677	-0.139793	0.213441	-0.080542	0.0450653	-0.0396844	0.0246768	3.30526	0	0	1	0	1	1	3
44	2021	-0.010859	0.0296543	1.90778	3.97439	0.0741317	0.0137495	-0.0108598	4.50047	0	0	1	1	0	1	3
104	2022	0.332861	0.146075	-0.801353	-0.831552	-0.899486	-0.184654	0.332842	12.1379	0	0	0	1	0	1	2
104	2020	0.277907	-0.0526768	-1.42541	-1.22768	0.13078	-0.743707	0.277906	17.8413	0	1	1	0	0	1	3
104	2021	0.229323	0.131191	6.59456	10.4849	-0.246645	-0.662586	0.229316	17.3167	0	0	0	1	1	0	2
104	2018	0.190091	0.545474	-0.17853	-0.203851	0.582065	0.636533	0.190088	14.1744	0	0	0	0	1	1	2
104	2019	0.025785	0.358291	-0.436538	-0.370667	3.54026	2.00875	0.0257783	17.7495	0	0	0	0	1	1	2
335	2021	0.347977	0.0937314	0.0152994	0.012301	1.06949	-0.0400309	0.347973	20.7543	0	0	0	0	1	0	1
335	2019	0.343816	0.282987	0.156532	0.210905	-0.308458	0.439158	0.343817	16.2261	0	1	0	1	0	0	2
335	2020	0.280753	0.277018	0.729503	0.689337	0.409025	-0.399056	0.280758	20.9786	0	0	0	0	1	0	1
335	2018	0.27073	0.163702	1.39757	1.42244	0.160184	-0.151281	0.27073	4.44839	0	0	0	0	1	0	1
335	2022	0.051763	0.431098	-0.761333	-0.784747	-1.63775	0.0825966	0.0517562	11.8203	0	0	0	1	1	1	3
225	2019	0.182148	-0.054597	0.187161	0.252312	0.144399	0.0920521	0.182149	12.107	0	0	1	0	0	0	1
225	2021	0.142569	0.0539607	-0.836671	-0.857381	-2.30233	-0.208828	0.142562	6.17896	0	0	0	1	0	1	2
225	2018	0.065357	-0.230178	2.20757	2.28328	1.82242	-0.132261	0.0653589	8.27344	0	0	1	0	1	0	2
225	2022	0.031576	0.201738	-8.40205	-10.6881	-0.608841	-0.0555823	0.031562	4.62045	0	0	0	1	0	1	2
225	2020	0.021881	-0.197776	1.0649	1.01184	0.718846	-0.353051	0.0218841	6.66348	0	0	1	0	1	0	2
226	2018	0.179358	-0.119147	0.436388	0.439333	47.6515	-0.0232942	0.179353	1.8471	0	0	1	0	1	0	2
226	2019	0.158337	0.191211	0.131923	0.073235	1.16803	0.0264282	0.158334	2.5313	0	1	0	0	0	0	1
226	2021	-0.011805	-0.169552	-1.42219	-1.38245	-0.462682	0.0333875	-0.0118055	3.24223	0	0	0	0	1	0	1
226	2020	-0.065117	0.0352229	0.187088	0.209053	-0.0869341	-0.130073	-0.0651143	3.36029	0	0	1	0	1	1	3
226	2022	-0.379542	-0.502356	1.43923	2.18431	0.151407	0.16949	-0.379546	7.72685	0	0	0	1	0	1	2
617	2018	0.477291	0.63969	0.53951	0.544	0.446722	-0.180319	0.477292	4.15314	0	0	0	0	1	0	1
617	2019	0.178313	0.191809	0.16416	0.165787	0.0273212	-0.0851508	0.178313	6.06155	0	0	0	0	1	0	1
617	2020	0.053399	0.0118021	0.106981	0.135497	1.40194	0.0315532	0.0533982	5.02505	0	0	0	0	0	0	0
617	2021	0.029926	0.134512	-0.0753937	-0.110889	-0.00475223	-0.0649334	0.0299255	3.87017	0	0	0	1	0	1	2
617	2022	-0.066086	0.020678	-2.23739	-2.07458	0.0185929	-0.176553	-0.0660907	2.02904	0	0	1	1	0	0	2
227	2018	1.11285	0.694705	0.268713	0.27922	10.4236	0.40586	1.11282	3.32846	0	0	0	0	0	0	0
227	2019	0.357645	-0.729367	0.632294	0.600271	-0.415904	-0.196281	0.357643	4.66205	0	0	1	1	1	0	3
227	2022	0.261237	-0.630569	0.263934	0.313614	2.19994	0.178764	0.261233	3.62636	0	0	1	0	0	0	1
227	2020	0.040763	-0.758452	-0.0713512	-0.074904	0.984638	-0.190969	0.0407619	4.29585	0	0	1	0	0	1	2
227	2021	-0.039953	0.0459637	0.150301	0.12334	-0.523878	-0.20853	-0.039949	5.73226	0	0	1	0	1	1	3
161	2022	0.113405	-0.0120087	-1.55661	-0.574469	-20.2114	0.262718	0.113397	15.2742	0	0	1	1	1	1	4
161	2018	-0.028345	0.413209	0.287092	0.221387	-0.920782	-0.112371	-0.0283465	12.4734	0	0	1	0	1	1	3
161	2020	-0.043774	-0.167927	-0.306189	-0.28252	-0.577547	0.0458447	-0.0437724	38.8779	0	0	0	0	1	0	1
161	2019	-0.12331	0.274842	-0.307947	-0.360068	13.6125	-0.0717086	-0.12331	27.4766	0	0	1	1	0	0	2
161	2021	-0.13265	-0.101531	-1.73565	-1.89714	-0.822847	-0.111444	-0.13265	23.8687	0	0	0	0	0	0	0
464	2022	0.24087	0.188767	0.451357	0.477502	-0.730423	0.0853194	0.240866	4.05379	0	0	0	1	0	0	1
464	2020	0.108928	-0.0223018	0.175215	0.132874	0.168612	0.0990715	0.108922	4.16329	0	0	1	0	0	0	1
464	2018	0.087925	-0.208688	-0.0526767	-0.007926	0.423516	-0.00808492	0.0879243	4.13496	0	0	1	0	0	1	2
464	2021	0.058223	0.191559	-0.406834	-0.391322	0.146334	0.0400096	0.0582197	3.8073	0	0	0	0	1	1	2
464	2019	0.009327	0.31065	-0.0536858	-0.052851	0.476777	-0.143714	0.00932826	6.8626	0	0	0	0	0	1	1
832	2021	0.417774	0.103678	1.41522	1.14412	9.0179	0.108478	0.417771	2.87244	0	0	0	0	0	0	0
832	2018	0.283927	0.216854	1.25478	1.32296	0.242652	-0.11301	0.28393	5.86863	0	0	0	0	1	0	1
832	2022	0.200947	0.103222	5.83928	12.588	2.03216	-0.0112005	0.200956	2.56395	0	0	0	0	1	0	1
832	2019	0.097565	0.0463102	-0.559314	-0.544692	0.283521	0.0831675	0.097558	4.29499	0	0	0	0	1	1	2
832	2020	-0.246932	-0.282739	-1.69178	-1.86097	-1.09457	-0.27392	-0.246936	3.7081	0	0	0	0	0	0	0
228	2022	4.01256	1.17259	6.04051	6.01472	34.4251	0.604772	4.01262	7.0146	0	0	0	0	0	0	0
228	2021	1.58728	1.98841	3.30615	3.48589	-0.484269	-0.446481	1.58731	14.8172	0	0	0	1	1	0	2
228	2020	0.732099	-0.018456	3.48064	3.39706	1.3771	-0.198152	0.732116	9.45186	0	0	1	0	1	0	2
228	2018	0.057076	0.0145694	0.542018	0.480657	0.333706	-0.0376368	0.0570806	7.56366	0	0	0	0	1	0	1
228	2019	-0.025975	-0.117297	0.218203	0.198539	0.252549	-0.0955621	-0.0259707	9.68866	0	1	0	1	1	1	4
105	2021	0.944783	0.157132	1.40348	1.71036	6.0411	0.862463	0.944785	1.82035	0	0	0	0	0	0	0
105	2020	0.67446	2.6068	1.09863	1.08587	0.470961	0.176361	0.674454	0.868478	3	1	0	0	0	0	4
105	2018	0.183924	0.0860842	0.4723	0.676888	2.51894	-0.185771	0.183926	3.15889	0	0	0	0	1	0	1
105	2019	-0.17674	-0.0501294	-7.74649	-6.83755	-0.837314	-0.0449542	-0.176745	0.947779	3	1	0	0	0	0	4
105	2022	-0.316105	0.0370207	-0.720253	-0.546336	-1.28605	0.460757	-0.316106	1.57308	0	0	1	0	1	0	2
883	2020	0.670296	0.550818	0.696206	0.675692	0.354432	-0.0892842	0.670297	30.2653	0	0	0	0	1	0	1
883	2018	0.310352	0.339063	0.243843	0.232265	0.130694	0.232971	0.310347	25.5226	0	0	0	0	0	0	0
883	2021	0.181972	0.0109758	0.0874242	0.07305	0.543624	-0.0989104	0.181969	42.0812	0	0	0	0	1	0	1
883	2019	0.180726	0.308609	0.229138	0.237503	0.304835	0.0250941	0.180727	28.4616	0	1	0	0	0	0	1
883	2022	0.158853	0.154852	0.312406	0.306518	0.254003	0.0729222	0.158856	24.9307	0	0	0	0	0	0	0
336	2021	0.416835	0.0573307	0.569393	0.551367	0.556695	-0.084768	0.416834	24.3223	0	0	0	0	1	0	1
336	2022	0.405229	0.444481	0.364503	0.338731	0.385339	-0.0749381	0.405229	21.6082	0	0	0	0	1	0	1
336	2018	0.324123	0.0667134	0.323827	0.300032	-0.18817	-0.1584	0.32412	9.61157	0	0	0	1	1	0	2
336	2020	0.108551	-0.00327865	0.243555	0.246075	-0.107234	-0.173969	0.108554	30.8332	0	0	1	1	1	0	3
336	2019	0.078822	0.310114	0.191675	0.177278	1.22956	-0.225163	0.0788271	19.0944	0	0	0	0	1	0	1
923	2019	2.28721	1.12256	1.86413	1.8463	1.37979	0.984988	2.28724	9.4204	0	0	0	0	0	0	0
923	2020	0.408928	-0.274138	0.37758	0.416715	3.11655	0.350858	0.40892	14.404	0	0	1	0	0	0	1
923	2022	-0.101597	-0.145949	-1.15833	-0.600329	-3.46429	-0.0783705	-0.101598	4.41751	0	0	0	0	0	0	0
923	2018	-0.254498	-0.340731	-3.20452	-2.7676	-3.06751	-0.0548924	-0.254506	5.16882	0	0	0	0	0	0	0
923	2021	-0.543137	-0.277687	-1.381	-1.36942	-0.908505	-0.415212	-0.543141	9.20594	0	0	0	0	0	0	0
229	2020	0.784053	0.0840551	4.80552	6.46788	9.45749	0.533001	0.784045	5.671	0	0	0	0	0	0	0
229	2018	0.2368	0.0539748	0.132244	0.151712	0.853849	0.0743531	0.236795	8.34565	0	0	0	0	0	0	0
229	2021	0.119237	0.359624	-0.426848	-0.432605	-0.932811	0.415539	0.119233	9.0735	0	0	0	1	1	1	3
229	2019	-0.161636	0.0958768	-0.768959	-0.822028	-1.25403	-0.453229	-0.161637	5.25563	0	1	1	0	0	0	2
229	2022	-0.200167	0.024041	0.264893	0.198955	6.32227	-0.286256	-0.200161	6.79206	0	0	1	1	1	1	4
230	2021	0.69402	0.381037	0.9569	1.03239	0.209947	0.197885	0.81675	5.45922	0	0	0	0	0	0	0
230	2018	0.572436	0.54842	1.35737	1.3537	0.722287	-0.0384418	0.572453	43.7383	0	0	0	0	1	0	1
230	2022	0.268921	0.919224	-0.253377	-0.249228	-0.25195	0.0375158	0.268918	4.49196	0	0	0	1	1	1	3
230	2019	0.088104	-0.369363	0.118077	0.118294	0.450279	-0.168038	0.0881061	12.8089	0	0	1	0	1	0	2
230	2020	-0.144059	0.0132667	-0.207857	-0.210026	0.13651	0.0206861	-0.144067	11.7525	0	0	1	1	1	0	3
162	2021	0.202065	0.156258	0.154288	0.132514	-0.126887	0.0385081	0.202056	5.89391	0	0	0	1	0	0	1
162	2019	0.088148	0.0689569	0.0135309	-0.001189	1.0219	-0.00120226	0.0881465	8.48796	0	1	0	0	1	1	3
162	2020	0.086356	0.168739	0.259825	0.265195	-0.11312	-0.0830864	0.0863577	5.0539	0	0	0	1	1	0	2
162	2018	0.020208	0.22745	-0.0211318	-0.029376	-0.465271	-0.141189	0.0202051	7.85613	0	0	0	1	0	1	2
162	2022	-0.062446	0.0555502	-0.122393	-0.116752	0.0996694	-0.132504	-0.0624459	6.89025	0	0	1	1	0	0	2
106	2018	0.315799	0.150425	1.42108	1.46149	0.0320474	-0.0860183	0.315823	5.89713	0	0	0	0	1	0	1
106	2022	0.306845	0.276062	-0.326182	-0.478167	-0.0652079	0.0874019	0.306838	5.59041	0	0	0	1	1	1	3
106	2019	0.302377	0.204618	0.0945991	-0.178227	-0.996826	0.208949	0.302373	9.71558	0	1	0	1	0	1	3
106	2021	0.244691	0.683263	0.749294	0.695577	-0.689889	-0.106114	0.24469	8.51652	0	0	0	1	1	0	2
618	2021	0.172293	-0.101297	1.25026	1.10706	1.86617	0.0389427	0.172228	2.57417	0	0	1	0	0	0	1
618	2018	0.060398	-0.0745943	-5.49363	-4.68752	5.47031	0.15039	0.0603606	1.66265	0	0	1	0	1	1	3
618	2020	-0.016272	-0.0167238	-7.43692	-12.7001	-1.15081	-0.0822494	-0.0158435	2.31094	0	0	0	0	0	0	0
618	2019	-0.210012	-0.131164	1.09419	1.06116	-0.460232	-0.197429	-0.210184	2.14668	0	0	0	0	1	1	2
618	2022	-0.28289	-0.154793	-8.7022	-19.9104	-6.43971	-0.18509	-0.283374	1.47805	0	0	0	0	0	0	0
231	2019	0.114899	0.165279	3.58445	2.65133	212.592	-0.0416649	0.114902	2.87791	0	1	0	0	1	0	2
231	2018	0.112323	0.126759	-0.77077	-0.719984	0.982048	0.0826523	0.112319	2.60638	0	0	0	0	1	1	2
231	2020	0.077101	0.0542701	0.243822	0.297393	-0.316536	-0.014132	0.077104	2.92686	0	0	0	1	1	0	2
231	2022	0.007443	0.16413	0.336842	0.324537	-0.0852711	-0.0586256	0.00744617	2.66937	0	0	0	1	1	0	2
231	2021	-0.024929	0.016052	-0.215007	-0.190798	-0.221071	-0.0772426	-0.0249298	2.86063	0	0	1	0	0	0	1
337	2021	0.556856	0.296701	0.396556	0.372288	-0.0175153	-0.0676816	0.556852	23.1765	0	0	0	1	1	0	2
337	2020	0.464898	0.712404	0.649317	0.651222	-0.314791	0.224218	0.464901	28.7154	0	0	0	1	0	0	1
337	2018	0.198182	-0.29931	0.218994	0.226402	0.575417	-0.158081	0.198189	14.5785	0	0	1	0	1	0	2
337	2022	-0.171864	-0.21641	-0.251928	-0.276624	0.796616	-0.342101	-0.171867	16.0396	0	1	0	1	0	0	2
337	2019	-0.27296	-0.137035	-0.339635	-0.345494	0.113799	-0.195339	-0.272964	24.2261	0	0	0	1	0	0	1
737	2018	1.09004	0.32296	0.834986	0.900886	10.3713	0.0918064	1.09004	2.71054	0	0	0	0	0	0	0
737	2021	0.981822	1.25288	8.85429	8.59701	-0.165523	0.374095	0.981822	4.1156	0	0	0	1	0	0	1
737	2020	0.109934	0.893845	1.83766	2.4803	-0.486905	0.442865	0.109931	2.91132	0	0	0	1	0	0	1
737	2022	0.044593	0.203288	-0.869884	-0.914488	-1.17358	-0.218159	0.0445853	1.95695	0	0	0	1	0	1	2
737	2019	-0.157315	-0.430107	-0.9473	-0.95625	0.755652	-0.120849	-0.157319	3.03857	0	0	0	1	0	0	1
619	2020	0.432452	-0.0303938	0.313036	0.151675	0.336367	0.219212	0.432439	3.04663	0	0	1	0	0	0	1
619	2018	0.300482	0.489193	-0.0415774	-0.073951	0.178153	-0.0923731	0.300476	3.12258	0	0	0	0	0	1	1
619	2019	0.214958	0.183148	0.287361	0.455138	2.92021	-0.0825243	0.214958	2.75795	0	0	0	0	1	0	1
619	2021	0.051988	0.147056	0.131519	0.13929	0.35255	-0.18092	0.0519885	5.02749	0	0	0	0	1	0	1
619	2022	0.041352	0.226146	-1.95207	-1.86208	-0.0854234	-0.0694254	0.0413485	1.95442	0	0	0	1	0	1	2
107	2021	0.325721	0.306768	-0.204135	-0.20961	-8.68925	-0.0226416	0.325718	11.4129	0	0	0	1	0	1	2
107	2020	0.114637	0.288206	-0.422048	-0.393114	-1.3456	-0.0517674	0.114633	14.4458	0	0	0	1	0	1	2
107	2019	0.054624	-0.0706386	-0.121077	-0.100791	-0.0895414	-0.0321176	0.0546246	19.8652	0	0	1	1	0	1	3
107	2018	0.042448	0.0755173	0.460146	0.386306	2.14606	-0.223057	0.0424501	12.9679	0	0	0	0	1	0	1
107	2022	-0.062961	-0.154912	0.431459	0.432849	2.64397	-0.242337	-0.0629605	7.82671	0	0	0	1	1	1	3
833	2021	0.299707	0.0796009	0.642153	0.622147	-0.416393	0.0314889	0.299707	4.61695	0	0	0	1	0	0	1
833	2020	0.285901	0.124135	0.631566	0.713707	0.804214	0.230842	0.285901	3.46143	0	0	0	0	0	0	0
833	2019	0.049073	0.137212	0.0900729	0.055226	0.955755	-0.07199	0.049073	3.28562	0	0	0	0	1	0	1
833	2022	0.041616	0.401972	-0.197761	-0.223468	0.0985695	-0.110576	0.0416128	3.34866	0	0	0	0	0	1	1
833	2018	0.003314	0.150337	-0.360115	-0.360442	0.0542406	-0.220672	0.00331179	2.67677	0	0	0	0	0	1	1
924	2020	0.503427	0.0276792	0.397013	0.362378	1.99586	0.324211	0.503424	3.18397	0	0	0	0	0	0	0
924	2018	0.281066	0.107636	0.23619	0.228924	0.338452	0.0331884	0.281064	3.93098	0	0	0	0	0	0	0
924	2021	0.267374	0.24302	0.54401	0.533519	0.00633776	0.082306	0.267377	3.97693	0	0	0	0	0	0	0
924	2019	0.25314	0.618449	0.191356	0.183121	0.06987	-0.0527034	0.253141	2.81061	0	0	0	0	1	0	1
924	2022	0.202111	0.402411	0.409047	0.360671	0.873099	0.0138191	0.202111	5.01536	0	0	0	0	0	0	0
884	2019	2.92334	0.760943	6.88008	7.06783	8.18819	0.565273	2.9234	16.0824	0	0	0	0	0	0	0
884	2018	-0.179943	-0.157901	-0.251211	-0.259394	-0.425353	-0.369193	-0.179939	12.9682	0	0	0	0	0	0	0
884	2022	-0.296603	-0.293741	-3.70594	-3.38443	8.51075	-0.143797	-0.296603	26.5133	0	1	0	1	0	0	2
884	2021	-0.415523	-0.247048	-0.815493	-0.807382	-1.15568	-0.270588	-0.415527	26.7781	0	0	0	0	0	0	0
884	2020	-0.479485	0.247512	-0.697956	-0.720331	-0.889457	-0.394089	-0.479495	12.6028	0	0	1	0	0	0	1
45	2021	-0.105134	0.754403	-0.737621	-0.724954	0.623735	0	0.770512	4.88346	0	0	1	1	1	1	4
45	2018	0.040976	-0.11484	0.0555265	0.026594	0.408463	0	0.040979	3.94263	0	0	1	0	1	0	2
45	2019	0.030948	0.0335402	-0.0738086	-0.01388	-0.205829	0	0.0309443	3.25282	0	0	0	1	1	1	3
45	2022	-0.023485	0.320566	-0.167017	-0.110816	-0.291885	0	-0.0234898	4.80213	0	0	1	0	1	0	2
45	2020	-0.257154	-0.0958443	2.59925	2.38884	-0.382287	0	-0.257224	6.3136	0	0	0	0	1	1	2
232	2022	0.664097	0.450011	2.49975	2.62114	0.00551222	1.65889	0.716546	3.21346	0	0	0	0	0	0	0
232	2019	0.092322	-0.131295	0.952721	0.953369	-0.745451	-0.0565157	0.0923227	3.94095	0	1	1	1	1	0	4
232	2018	0.046228	0.0758121	-12.0952	-12.1085	-0.784009	0.138249	0.0462245	1.81745	0	0	0	1	1	1	3
232	2020	0.030416	0.0509237	1.7404	1.88744	24.1576	-0.300529	0.0304146	3.40088	0	0	0	0	1	0	1
232	2021	-0.035585	0.649288	-2.58402	-2.43418	-2.08289	-0.163386	-0.0355889	3.22622	0	0	1	0	0	0	1
233	2018	0.328005	0.263093	0.845324	0.662185	-0.664793	-0.0395275	0.328005	4.68509	0	0	0	1	1	0	2
233	2019	0.288702	0.259321	0.182758	0.193379	1.3433	-0.09579	0.288701	3.55461	0	0	0	0	1	0	1
233	2020	0.263429	0.16169	-0.0131048	-0.013475	-2.04752	-0.173555	0.263425	3.67892	0	0	0	1	0	1	2
233	2021	-0.046341	-0.0410358	-2.18795	-2.08201	-2.46269	-0.105449	-0.0463555	2.51358	0	1	0	0	0	0	1
233	2022	-0.063017	-0.101537	1.28334	1.28046	2.78864	-0.104199	-0.0630082	2.84704	0	0	0	1	1	1	3
620	2021	0.236937	0.107537	0.49061	0.317125	-0.763748	0.083903	0.236939	8.45129	0	0	0	1	0	0	1
620	2020	0.07949	0.0721121	0.566314	0.771134	1.83856	0.0801168	0.07949	4.50353	0	0	0	0	0	0	0
620	2018	0.064703	-0.0337307	-0.0122807	-0.031666	0.0700171	-0.20249	0.0647016	4.00951	0	0	1	0	0	1	2
620	2019	0.032701	0.0907625	-0.470478	-0.474926	-0.397967	-0.0664572	0.0326968	4.72358	0	0	0	1	0	1	2
620	2022	0.007133	0.0813502	-0.30983	-0.349173	2.42181	-0.149625	0.00712717	4.49047	0	0	0	0	0	1	1
621	2019	0.300577	-0.239077	0.316202	0.310468	0.636903	-0.415702	0.300575	2.13015	0	0	1	0	1	0	2
621	2020	0.063952	0.684239	-0.0263794	-0.025198	4.99206	0.306149	0.0639431	2.3224	0	0	0	0	1	1	2
621	2022	-0.207872	-0.0403454	-5.69909	-5.23617	-0.737866	-0.14395	-0.207874	1.5282	0	0	0	0	0	0	0
621	2021	-0.353926	-0.160834	-0.638194	-0.649638	-0.0646388	-0.126525	-0.353931	2.28161	0	0	0	0	0	0	0
234	2019	0.901676	0.0360563	0.334777	0.478456	5.90828	0.578969	0.901662	2.84933	0	0	0	0	0	0	0
234	2018	0.594044	0.418261	-0.251944	-0.40265	0.592725	0.352118	0.594028	2.71919	0	0	0	0	1	1	2
234	2022	0.204084	0.047354	0.196536	-0.044362	0.685643	0.283433	0.204081	2.05234	0	0	0	0	0	1	1
234	2021	-0.051884	0.224621	1.05748	1.06152	2.5913	-0.143908	-0.051875	2.52548	0	0	1	1	1	1	4
234	2020	-0.147284	0.00901033	-6.79551	-6.93157	-0.895859	-0.184184	-0.147285	2.0828	0	1	1	0	0	0	2
68	2018	0.078529	4.45582	-0.0385451	-0.044276	28.7296	-0.179485	4.87385	2.27763	0	0	0	0	0	1	1
68	2020	-0.019972	1.1959	-0.284522	-0.279662	-0.400901	0.721665	1.08366	2.72703	0	0	1	0	1	1	3
68	2021	0.391446	0.258679	-0.0184138	-0.040958	-3.5418	-0.141022	0.391444	3.0635	0	0	0	1	0	1	2
68	2022	0.146924	0.0522144	0.0566355	-0.026192	1.2631	-0.127285	0.146924	2.76039	0	0	0	0	1	1	2
68	2019	-0.048522	0.131722	0.0813987	0.096613	-0.0447938	-0.488162	-0.0485205	3.49875	0	1	1	0	1	1	4
338	2021	0.337723	0.441546	0.232747	0.251221	-0.5012	0.267127	0.337717	3.73141	0	0	0	1	0	0	1
338	2019	0.168889	0.257572	0.0785692	0.07905	0.671625	-0.160086	0.168889	15.635	0	1	0	0	1	0	2
338	2018	0.154899	0.0234573	0.0927864	0.068235	0.290721	-0.115987	0.154898	22.8527	0	0	0	0	1	0	1
338	2020	-0.101208	0.164993	-0.391306	-0.400147	0.12439	-0.145814	-0.10121	5.56021	0	1	1	1	0	0	3
338	2022	-0.142155	-0.372316	-2.13081	-1.81002	0.364858	-0.258802	-0.142159	1.85234	0	0	0	1	0	0	1
339	2018	0.241397	0.398706	0.168344	0.155187	1.6628	0.0393143	0.241399	4.00787	0	0	0	0	0	0	0
339	2021	0.197287	0.246582	0.67591	0.735506	-0.352598	-0.0131988	0.19729	3.39483	0	0	0	1	1	0	2
339	2020	0.109152	-0.0942868	-0.256985	-0.296211	0.0852488	-0.0229736	0.109144	2.97117	0	0	1	0	0	1	2
339	2022	0.06469	0.240272	0.213442	0.243641	-0.635198	-0.0721592	0.0646941	2.72716	0	0	0	1	1	0	2
339	2019	9.1e-05	-0.0953901	-0.198601	-0.227544	7.04527	-0.172822	9.17452e-05	3.16612	0	0	1	0	0	1	2
622	2022	1.7657	0.719668	0.618274	0.59793	-1.19289	0.510504	1.76568	4.66461	0	0	0	1	0	0	1
622	2021	0.440137	0.388765	0.213029	0.189015	-1.19045	0.0298379	0.440124	5.85367	0	0	0	1	0	0	1
622	2020	0.220152	0.421788	-0.354994	0.580929	0.537238	0.104102	0.220153	5.49292	0	0	0	0	1	0	1
622	2019	0.02243	-0.392127	1.21912	1.10829	3.85957	-0.0245629	0.0224323	4.24637	0	0	1	0	1	0	2
622	2018	-0.364941	-0.600971	-7.26852	-6.17316	0.518963	-0.443822	-0.364943	-1.30133	0	0	0	1	0	0	1
235	2021	0.225479	0.208926	-0.572185	-0.622024	-0.203321	0.0623455	0.225469	3.17672	0	0	0	1	1	1	3
235	2020	0.220815	0.186849	1.03977	1.01115	0.0454613	-0.311431	0.22082	3.29727	0	0	0	0	1	0	1
235	2018	0.169368	0.0747392	-0.703121	-0.616508	0.169347	0.053166	0.169362	1.52299	0	0	0	0	1	1	2
235	2019	0.091648	0.0953728	3.04479	2.0671	0.487832	-0.121825	0.0916512	2.60963	0	1	0	0	1	0	2
235	2022	0.031598	-0.071181	0.188658	0.350451	0.520205	0.0616994	0.0315966	2.09619	0	0	1	0	0	0	1
465	2020	0.911865	-0.0322743	1.4968	1.85974	2.21153	0.814683	0.911863	3.91228	0	0	1	0	0	0	1
465	2019	0.739153	0.697238	0.199703	0.307771	0.272765	0.592985	0.739147	4.16199	0	0	0	0	0	0	0
465	2022	0.352899	0.214341	0.128239	0.141512	-0.0848179	0.265871	0.352897	3.10691	0	0	0	1	0	0	1
465	2018	0.224788	-0.107634	0.071487	0.017692	3.10032	-0.0605781	0.224786	3.83563	0	0	1	0	1	0	2
465	2021	0.217192	-0.0933026	0.270389	0.154463	-0.249121	-0.0766364	0.21719	5.20153	0	0	1	1	1	0	3
47	2018	0.358897	0.975154	-0.501292	-0.665557	-0.846869	0.12991	0.358892	7.87027	0	0	0	1	1	1	3
47	2022	0.041364	-0.0856697	-3.11445	-2.57665	-5.73691	0.025909	0.0413601	6.92826	0	0	1	1	1	1	4
47	2019	0.030979	-0.19807	-0.248183	0.033288	2.10565	0.20403	0.0309731	9.60834	0	1	1	0	1	0	3
47	2021	0.005299	0.118398	-3.06696	-3.9767	-2.13895	-0.272766	0.00529583	12.1143	0	0	0	1	0	1	2
47	2020	-0.111788	-0.081133	0.31337	0.263395	-0.541091	0.129758	-0.111798	8.41886	0	0	0	0	0	1	1
340	2018	1.03548	0.128359	1.38848	1.58767	2.20957	0.126894	1.03549	1.69341	0	0	0	0	0	0	0
340	2021	0.323694	-0.46226	1.2052	1.29533	0.653109	0.922082	0.32369	2.87849	0	0	1	0	0	0	1
340	2022	0.101837	-0.0865317	-1.59573	-1.33071	-0.455947	1.2717	0.101831	2.44458	0	0	1	1	1	1	4
340	2019	-0.002517	-0.0738956	-0.433235	-0.395408	0.321791	-0.325512	-0.00252236	1.42626	0	1	0	1	0	0	2
340	2020	-0.275453	-0.223812	-3.43419	-2.7399	0.764247	-0.313352	-0.275458	0.625448	0	0	0	1	0	0	1
163	2022	0.592635	0.0944631	2.55286	2.7257	2.51578	-0.0837946	0.592639	3.93571	0	0	0	0	1	0	1
163	2021	0.563026	-0.00960326	1.83442	1.54442	-0.5309	0.127639	0.563024	3.26748	0	0	1	1	0	0	2
163	2019	0.287983	-0.0233717	-0.336258	-0.360689	0.49764	0.0394428	0.287983	2.6967	0	1	1	0	1	1	4
163	2018	0.224072	0.33096	0.089184	0.088735	19.1469	-0.23655	0.22407	2.14286	0	0	0	0	1	0	1
163	2020	0.100887	0.145033	-0.644157	-0.642607	1.28393	0.199835	0.10088	2.50992	0	0	0	0	1	1	2
466	2018	0.213195	0.722326	-0.034577	-0.017691	4.2618	0.737505	0.736729	2.5514	0	0	0	0	1	1	2
466	2022	0.105508	0.00623833	0.0791545	0.023231	0.0954113	0.244662	0.105505	4.2028	0	0	0	0	0	0	0
466	2019	-0.000534	-0.17526	-3.31875	-2.54249	0.435449	-0.0449095	-0.000534889	1.8234	0	0	0	1	0	0	1
466	2021	-0.021937	-0.0528625	-0.35227	-0.371164	-0.434824	0.314485	-0.0219337	5.57662	0	0	0	0	1	0	1
466	2020	-0.265336	-0.204899	1.50911	1.66095	0.517165	-0.149544	-0.265334	3.9018	0	0	0	1	1	1	3
236	2019	0.327611	-0.11582	0.221353	0.240851	13.1835	0.314957	0.327598	5.20623	0	0	1	0	0	0	1
236	2021	0.15114	0.496338	-0.434879	-0.428566	-1.16303	0.122118	0.306174	4.12382	0	0	0	1	1	1	3
236	2020	0.005916	0.0913407	0.14208	0.151363	-0.26265	-0.266667	0.0059178	6.20044	0	0	0	1	1	0	2
236	2022	0.005253	0.173324	-0.473651	-0.43547	-3.08976	-0.212979	0.00525537	2.94692	0	0	0	1	0	1	2
236	2018	-0.246753	0.158417	-0.259364	-0.271379	-1.12695	-0.349041	-0.126809	3.87996	0	0	1	0	0	0	1
467	2018	0.350606	0.305526	-0.0927886	-0.057982	0.314059	0.103282	0.350605	3.38949	0	0	0	0	1	1	2
467	2020	0.263796	0.292436	2.10554	3.04401	1.03917	0.166468	0.263796	3.93936	0	0	0	0	0	0	0
467	2021	0.101913	-0.0840676	1.36272	1.01459	-0.238559	-0.0939225	0.101914	4.60423	0	0	1	1	1	0	3
467	2019	0.036041	0.0912083	-1.74086	-1.44375	-0.248184	-0.0542134	0.0360396	3.84827	0	0	0	1	0	1	2
467	2022	-0.054186	-0.0765623	-0.472004	-0.579091	-0.190378	-0.182178	-0.0541884	3.0676	0	0	0	0	0	0	0
623	2022	0.326083	0.587851	0.661002	0.44943	33.3924	3.87883	2.92517	2.1226	0	1	0	0	0	0	1
623	2021	0.505232	0.133604	0.945968	0.935442	4.07965	0.490163	0.505239	3.57539	0	0	0	0	0	0	0
623	2019	0.104409	-0.0351464	1.03019	1.04057	-0.424833	-0.128022	0.104417	1.8994	0	1	1	1	1	0	4
623	2018	-0.165185	-0.140563	-26.9964	-28.3221	-3.67085	-0.249136	-0.165193	1.08755	0	0	0	0	0	0	0
623	2020	-0.282108	-0.329128	-31.5259	-23.769	0.786798	-0.264003	-0.282114	2.26703	0	0	0	1	0	0	1
237	2019	0.423435	0.108936	0.763728	0.746721	3.20529	0.10312	0.423437	8.74876	0	1	0	0	0	0	1
237	2018	0.324273	1.04059	-0.225808	-0.233602	-1.70224	0.100174	0.324256	17.4256	0	0	0	1	1	1	3
237	2020	0.313661	0.16785	1.545	1.5986	-0.473497	-0.0481324	0.313682	28.0862	0	0	0	1	1	0	2
237	2021	0.118033	0.144928	-0.0495048	-0.058523	0.779992	-0.0179698	0.118027	30.2463	0	0	0	0	0	1	1
237	2022	0.09737	0.586964	-0.290015	-0.340238	-1.49632	-0.0093621	0.0973601	6.51236	0	0	0	1	0	1	2
624	2022	0.606946	0.0977883	-0.385311	-0.277189	0.229682	0.0257974	0.60694	1.0557	0	0	0	0	1	1	2
624	2018	0.361025	0.192135	0.491386	0.429093	0.497504	-0.287843	0.360896	2.07561	0	0	0	0	1	0	1
624	2021	-0.048782	-0.0587066	-7.42856	-8.19735	-2.72808	-0.159534	-0.0487893	1.62175	0	0	0	0	0	0	0
624	2019	-0.107024	-0.178922	-6.92327	-6.21913	4.75247	-0.221586	-0.107026	0.46161	0	0	0	1	0	0	1
624	2020	-0.27621	-0.189407	1.02107	1.02255	-0.495322	-0.0817014	-0.276209	1.60343	0	0	0	0	1	1	2
625	2021	0.222095	0.155974	0.180942	0.168687	-0.511876	-0.00585334	0.222091	22.0084	0	0	0	1	1	0	2
625	2019	0.190886	0.183439	0.04001	0.049272	0.127347	0.14332	0.190883	27.5972	0	1	0	0	0	0	1
625	2018	0.185348	0.110299	0.396057	0.29155	-0.195911	0.0200253	0.185347	18.5743	0	0	0	1	0	0	1
625	2022	0.171591	0.2721	0.0678884	0.039644	1.64406	-0.209671	0.17159	11.5374	0	0	0	0	1	0	1
625	2020	0.009545	0.00388724	-0.218519	-0.265565	0.131743	-0.0485742	0.00954296	25.7045	0	0	0	0	0	1	1
30	2021	0.31884	0.302082	0.20449	0.344325	-7.1406	-0.121586	0.318839	7.16547	0	0	0	1	1	0	2
30	2022	0.161348	0.474617	0.0931808	0.024225	-7.62946	-0.0990081	0.161344	5.06073	0	0	0	1	1	0	2
30	2018	0.143335	0.152692	-2.93558	-2.16985	-0.501418	0.132451	0.143332	6.99188	0	0	0	1	1	1	3
30	2020	0.139568	-0.191926	0.0376676	0.340737	-0.95596	-0.021881	0.139566	6.42324	0	0	1	1	1	0	3
30	2019	-0.034787	0.210347	1.55743	1.62742	1.93388	-0.00496562	-0.0347885	5.96734	0	0	1	1	1	1	4
341	2018	0.343118	0.333466	0.325231	0.339685	0.230913	0.139048	0.343115	10.7698	0	0	0	0	0	0	0
341	2021	0.104347	0.0775482	-0.956962	-1.01408	-0.668182	0.182026	0.104342	20.0396	0	0	0	1	1	1	3
341	2019	0.025	0.229511	0.102028	0.076805	-0.142951	-0.207899	0.0250029	12.7117	0	0	0	1	1	0	2
341	2020	-0.348009	-0.290145	-1.02438	-0.966975	0.110774	-0.440319	-0.348013	17.8793	0	0	0	1	0	0	1
626	2018	0.786965	-0.208363	0.381286	0.347031	-2.5505	0.333706	0.786961	4.41992	0	0	1	1	0	0	2
626	2021	0.713226	0.498556	1.06471	1.03331	-0.0069091	-0.206756	0.713225	6.01315	0	0	0	1	1	0	2
626	2022	0.388156	0.587893	0.462498	0.490226	0.258479	-0.2963	0.388161	2.92286	0	0	0	0	1	0	1
626	2020	0.25071	0.505306	0.00252506	0.003616	1.49929	0.12493	0.250704	7.78626	0	0	0	0	0	0	0
626	2019	0.204097	1.53507	0.0311551	-0.003869	12.2857	0.305812	0.204097	6.06434	0	0	0	0	0	1	1
468	2018	0.262842	0.116663	0.45978	0.444813	0.177168	-0.0122024	0.262846	9.50265	0	0	0	0	1	0	1
468	2021	0.160978	0.321426	-0.0853866	-0.097881	0.213574	-0.0991937	0.160975	11.2122	0	0	0	0	0	1	1
468	2020	0.144655	0.0627788	0.0371433	0.038056	0.0764615	0.0825461	0.144648	9.53186	0	1	0	0	0	0	1
468	2022	0.142398	-0.0985924	0.530759	0.410884	0.279265	-0.154498	0.142399	8.06557	0	0	1	0	1	0	2
468	2019	0.082861	0.0491845	0.168055	0.142168	0.0630029	-0.119067	0.0828637	7.84941	0	1	0	0	1	0	2
469	2019	0.3583	0.644715	0.626616	0.583146	1.84198	-0.0562269	0.358306	4.09237	0	0	0	0	1	0	1
469	2018	0.315522	0.185125	-0.0344384	-0.025848	-0.0542116	0.110268	0.315521	6.44026	0	0	0	1	1	1	3
469	2020	0.303072	-0.215411	0.938607	1.01368	0.630638	0.11965	0.30307	8.67636	0	0	1	0	0	0	1
469	2021	0.238097	0.0359261	0.331981	0.271469	0.208217	0.137934	0.2381	8.89846	0	0	0	0	0	0	0
469	2022	0.147484	-0.0803702	0.158814	0.154797	0.219763	-0.0121331	0.147483	5.00138	0	0	1	0	1	0	2
164	2019	0.423467	0.305537	0.257965	0.279665	0.213871	-0.0270931	0.423465	12.9119	0	1	0	0	1	0	2
164	2018	0.304139	0.222835	0.0518838	-0.03597	0.232302	-0.0844224	0.304136	14.4346	0	0	0	0	1	1	2
164	2021	0.246686	0.111075	-0.662879	-0.665043	-0.247697	0.0296313	0.24668	14.2927	0	0	0	1	1	1	3
164	2020	0.189219	0.252745	0.0665117	-0.032012	0.151011	0.108028	0.189216	21.0146	0	0	0	0	0	1	1
164	2022	0.089343	0.475258	-0.288386	-0.147143	-0.248	-0.0292979	0.0893416	7.44745	0	0	0	1	0	1	2
48	2021	0.213777	-0.359468	-0.00478936	-0.178998	-0.59444	0.545559	0.213777	7.68712	0	0	1	1	1	1	4
48	2018	0.186506	0.183815	0.619036	0.718594	-0.63239	-0.188556	0.186511	3.29944	0	0	0	1	1	0	2
48	2020	0.065518	-0.215923	0.778793	0.68794	0.350843	-0.0828822	0.0655194	8.49795	0	0	1	0	1	0	2
48	2019	0.007676	-0.145682	0.119	0.18299	5.73953	-0.332128	0.00767936	12.5053	0	1	1	0	1	0	3
48	2022	-0.153715	0.094951	-1.80017	-1.8716	-1.71254	0.00100111	-0.153727	4.84444	0	0	1	0	1	0	2
49	2018	0.951733	0.81752	1.20894	1.21037	2.68157	-0.219166	0.951783	2.15799	0	0	0	0	1	0	1
49	2021	0.074273	-0.040598	-0.0579551	-0.028346	0.0546954	-0.727454	0.0742915	3.99502	0	0	1	0	0	1	2
49	2020	-0.069896	-0.390056	1.26908	1.27925	0.0330506	6.51635	-0.012772	2.04867	0	1	0	1	0	1	3
49	2022	-0.158929	0.0647063	-0.380288	-0.381837	-0.429186	0.354294	-0.158931	3.26649	0	1	1	0	1	0	3
49	2019	-0.328252	-0.678594	-4.10756	-3.8698	0.302195	-0.0134226	-0.328251	0.636626	3	0	0	1	0	0	4
342	2021	0.68979	0.104513	4.78079	5.81009	0.725927	-0.167127	0.689826	5.1041	0	0	0	0	1	0	1
342	2020	0.25133	-0.152414	1.15195	1.14286	13.5716	-0.179356	0.251347	5.15568	0	1	1	0	1	0	3
342	2019	-0.028353	0.487914	-4.96347	-5.09982	-0.922628	0.0119605	-0.0283663	6.09451	0	1	1	0	1	0	3
342	2018	-0.121921	-0.0937386	-1.95451	-1.98483	-0.358935	-0.298539	-0.121917	3.30459	0	0	0	0	0	0	0
342	2022	-0.397487	0.120926	-2.15503	-2.11909	-0.849703	-0.121334	-0.397513	2.25265	0	0	1	0	0	0	1
69	2018	0.592969	0.172834	-2.70801	-1.8324	4.34819	-0.0693223	0.592965	1.81698	1	0	0	0	0	1	2
69	2021	-0.054634	0.151425	-0.695325	-0.339329	3.94684	-0.0655935	-0.0546338	6.20959	0	0	1	1	0	0	2
69	2020	-0.261308	0.484359	1.34416	1.17148	-0.448654	0.428155	-0.261309	4.65687	3	0	1	0	0	1	5
69	2019	-0.386992	-0.778294	-2.58098	-5.21255	-0.815684	-0.280032	-0.386991	1.39386	3	0	0	0	0	0	3
69	2022	-0.445942	-0.410601	-3.07165	-3.28409	-1.16798	-0.2545	-0.445953	5.26043	0	0	0	0	0	0	0
885	2019	4.45641	3.94691	4.28602	4.3493	4.00421	0.74281	4.45648	3.25187	0	0	0	0	0	0	0
885	2018	0.095763	0.0519829	0.18501	0.176172	5.26445	0.144814	0.0957603	6.59572	0	0	0	0	0	0	0
885	2022	0.050869	-0.0337215	1.31795	1.30068	-0.784	0.284027	0.0508667	2.61731	0	0	1	1	0	0	2
885	2020	-0.132211	-0.193955	-0.633018	-0.654714	-1.3277	-0.324717	-0.132213	3.95823	0	0	0	0	0	0	0
885	2021	-0.525014	-0.183613	-2.609	-2.60157	2.6853	-0.148356	-0.525023	2.94151	0	0	0	1	0	0	1
627	2018	0.36311	0.313824	0.182342	0.189467	1.45346	0.00776931	0.363108	4.90638	0	0	0	0	0	0	0
627	2019	0.20022	0.29808	0.171379	0.161712	1.36979	-0.0302446	0.20022	6.13341	0	0	0	0	1	0	1
627	2020	0.149217	0.0524834	0.451972	0.399029	1.38087	-0.0813841	0.149219	8.77801	0	0	0	0	1	0	1
627	2021	0.074724	-0.0685473	0.220238	0.224138	0.477707	-0.136691	0.0747296	7.27903	0	0	1	0	1	0	2
627	2022	-0.093511	0.101812	-0.300176	-0.3353	-0.478428	0.00327721	-0.0935146	5.89055	0	0	1	0	1	0	2
238	2019	3.90944	0.590672	41.7373	34.2982	9.56463	0.767316	3.90959	3.42673	3	1	0	0	0	0	4
238	2020	0.581905	0.55226	0.524098	0.606768	-1.99417	0.245975	0.581893	3.99268	0	0	0	1	0	0	1
238	2018	0.352117	1.21984	-0.768664	-0.7373	-0.662908	-0.418115	0.352109	0.34238	0	0	0	1	0	1	2
238	2021	-0.337357	-0.477306	-7.70165	-6.87518	2.37668	-0.104138	-0.337366	-0.240898	0	0	0	1	0	0	1
238	2022	-0.357657	-0.23714	0.82927	0.83633	-0.312461	0.0758382	-0.357656	0.254529	0	0	0	0	0	1	1
343	2018	0.206083	-0.0227319	2.2427	2.97128	3.95868	-0.185589	0.206083	2.66906	0	0	1	0	1	0	2
343	2021	0.203472	0.0769168	1.19255	1.19894	-1.36525	-0.217628	0.203469	6.27622	0	0	0	1	1	0	2
343	2019	0.104527	0.096845	0.2763	0.26256	-0.28254	-0.0292557	0.104526	4.05346	0	0	0	1	1	0	2
343	2020	0.076971	-0.381335	-5.68768	-5.57743	0.360668	-0.486954	0.0769679	2.3523	0	0	1	0	0	1	2
343	2022	-0.367873	-0.186668	-1.59096	-1.51032	-0.213828	-0.469376	-0.367872	3.96633	0	0	0	0	0	0	0
50	2021	0.117706	0.102649	-0.104593	-0.074987	1.27798	-0.50113	0.1177	34.339	0	0	0	0	0	1	1
50	2020	0.09214	0.191707	-0.225311	-0.252497	-0.904951	-0.81896	0.0921381	42.0386	0	0	0	1	0	1	2
50	2019	0.077369	-0.0910179	0.398728	0.463776	0.504249	-0.148529	0.0773804	42.9908	0	1	1	0	1	0	3
50	2022	0.035177	-0.145314	-0.382701	-0.413161	4.44998	0.0782315	0.0351667	26.1519	0	1	1	0	1	1	4
50	2018	-0.039364	0.00917504	-0.219581	-0.232189	0.597037	0.0122116	-0.0393724	9.4003	0	0	1	1	1	0	3
925	2021	0.828734	0.434861	1.06101	1.07437	0.124288	0.244751	0.828735	5.59548	0	0	0	0	0	0	0
925	2019	0.465532	-0.39456	1.0351	1.0334	1.7178	0.0605567	0.465568	4.25338	0	0	1	0	0	0	1
925	2020	-0.118726	-0.255099	-12.6957	-13.6264	-1.16668	-0.261901	-0.118731	2.84235	0	0	0	0	0	0	0
925	2022	-0.184127	-0.0389417	-12.7163	-10.5945	-0.59208	-0.314542	-0.184131	2.39442	0	0	0	0	0	0	0
925	2018	-0.498746	-0.399375	-17.3453	-15.4137	-0.916443	-0.475723	-0.498758	1.09841	0	0	0	0	0	0	0
344	2018	0.768907	0.0558309	2.12567	2.58061	2.81453	0.178627	0.768911	3.5647	0	0	0	0	0	0	0
344	2021	0.545785	0.513985	0.22317	0.215154	0.959163	0.435064	0.545788	3.06606	0	1	0	0	0	0	1
344	2020	-0.088757	-0.01642	-6.31587	-5.27311	-2.20926	-0.175843	-0.0887627	1.18154	0	0	0	0	0	0	0
344	2019	-0.093038	0.0434106	0.00745437	0.023675	0.0619944	-0.1735	-0.0930368	4.66716	0	1	1	1	1	1	5
344	2022	-0.17102	0.0528719	0.670577	0.635382	-8.86877	0.00190419	-0.17102	1.75548	0	0	1	0	0	1	2
165	2018	0.503728	0.0535692	0.010461	0.053391	1.96383	-0.0547521	0.503721	1.96835	0	0	0	0	1	0	1
165	2022	0.101408	-0.00566675	-39.3627	-37.0527	6.46995	0.113976	0.101403	0.719265	0	0	1	0	1	1	3
165	2021	0.081963	0.0548698	1.05756	1.06631	-0.876872	0.0245508	0.0819627	1.742	0	0	0	1	0	0	1
165	2019	0.010529	-0.0554345	-0.547874	-0.321536	0.930327	0.00576254	0.0105296	2.25587	0	1	1	0	1	1	4
165	2020	-0.122966	-0.0222677	-7.85593	-4.18977	0.33651	-0.058456	-0.122969	1.15846	0	0	0	1	0	0	1
834	2021	0.672143	0.206689	0.409939	0.389023	1.11343	0.434483	0.672126	61.6051	0	1	0	0	0	0	1
834	2019	0.336262	0.146983	0.236698	0.339278	2.40224	0.29371	0.336251	45.9268	0	0	0	0	0	0	0
834	2018	0.297055	0.313304	0.197407	0.131208	0.193312	0.0419367	0.297052	34.6692	0	0	0	0	0	0	0
834	2020	0.231703	0.324324	0.179924	0.168698	0.266982	-0.276644	0.231707	26.5151	0	0	0	0	1	0	1
834	2022	0.055557	0.818474	-0.0129014	-0.058296	-2.27352	-0.327885	0.0555609	24.4923	0	0	0	1	0	1	2
239	2022	0.496064	-0.352536	0.417382	0.44744	-5.16304	-0.442007	0.496065	6.23464	0	0	1	1	1	0	3
239	2019	-0.01791	0.137465	1.28524	1.31298	5.1056	-0.163469	-0.0179039	13.7265	0	0	1	1	1	1	4
239	2020	-0.120537	-0.046808	0.0814672	0.081075	-0.361963	0.254512	-0.120542	18.7593	0	0	0	0	0	1	1
239	2018	-0.357336	-0.559353	-0.725815	-0.708273	-0.909423	-0.541428	-0.357338	5.94987	0	0	0	0	0	0	0
628	2020	0.441482	0.474509	0.121333	0.145381	0.306221	0.036052	0.441479	2.59096	0	0	0	0	0	0	0
628	2018	0.352888	0.324778	0.35013	0.299329	0.388278	-0.0209036	0.352891	3.38952	0	0	0	0	1	0	1
628	2021	0.327239	0.207933	0.292031	0.245813	-0.177752	-0.144761	0.327234	3.13445	0	0	0	1	1	0	2
628	2019	0.17575	0.298847	0.216178	0.220262	0.485524	-0.123857	0.175748	3.02988	0	0	0	0	1	0	1
628	2022	0.060971	-0.0533303	0.179321	0.217358	0.564928	-0.0316788	0.060969	1.92213	0	0	1	0	1	0	2
108	2021	0.870349	0.381232	1.13696	1.12607	-1.97128	0.484137	0.870379	2.49019	0	0	0	1	0	0	1
108	2022	0.218564	0.0267011	-0.689812	-0.698408	-0.0873018	0.191919	0.218567	1.28349	0	1	0	1	1	1	4
108	2018	-0.048276	-0.0302812	-0.617164	-0.574147	-3.04041	-0.506972	-0.0482771	1.84259	0	0	0	0	0	0	0
108	2019	-0.056393	0.0430508	0.240806	0.068144	2.14848	-0.233731	-0.0563928	2.04294	0	1	1	1	1	1	5
108	2020	-0.31397	-0.369098	-13.4686	-12.966	0.0849229	-0.113816	-0.313981	0.500381	0	0	0	1	0	0	1
7	2018	0.309515	-0.316429	-0.512931	-0.604596	-5.45078	0.0503252	0.309508	3.59981	0	0	1	1	1	1	4
7	2022	-0.049922	-0.225247	-2.46675	-2.46671	0.508687	0.0764862	-0.0499238	2.28869	3	0	0	1	1	0	5
7	2021	-0.058547	0.16812	1.07694	1.0769	-2.6151	1.06846	-0.0585434	2.58508	3	0	1	0	0	1	5
7	2019	-0.18278	-0.080087	-15.1442	-16.4055	0.114994	0.0848465	-0.182789	1.41308	0	0	0	1	1	0	2
7	2020	-0.410245	-0.310867	0.342133	0.335541	1.98163	0.0736878	-0.410247	0.751835	3	0	0	1	0	1	5
240	2021	0.703279	0.587771	0.986499	0.740799	0.198828	0.33867	0.703264	16.6434	0	0	0	0	0	0	0
240	2018	0.317706	0.0602833	0.0677767	0.106445	1.29956	-0.177304	0.317704	12.2419	0	0	0	0	1	0	1
240	2019	0.169519	-0.0175011	0.347175	0.347429	6.44525	-0.135483	0.169524	14.7847	0	0	1	0	1	0	2
240	2022	0.158911	-0.224485	-0.436416	-0.367812	-0.0987866	-0.302486	0.15891	10.0468	0	0	1	1	0	1	3
240	2020	0.04943	0.181544	0.0776651	0.107226	-0.137473	-0.0622708	0.049436	14.6329	0	1	0	1	1	0	3
835	2021	0.526121	0.644607	0.41275	0.386951	0.48054	0.104006	0.526113	37.9862	0	0	0	0	0	0	0
835	2020	0.342061	0.263565	0.234457	0.255077	-0.584433	0.058527	0.342057	43.2646	0	0	0	1	0	0	1
835	2018	0.175485	0.124538	0.436651	0.43357	0.616065	-0.166402	0.175485	13.6768	0	0	0	0	1	0	1
835	2022	0.14618	0.174633	0.672818	0.664993	2.32721	-0.307175	0.146188	12.188	0	0	0	0	1	0	1
835	2019	0.069846	0.291641	0.368562	0.363917	1.06574	-0.0423118	0.0698516	28.1019	0	0	0	0	1	0	1
738	2022	0.690104	0.0839607	0.881223	1.00521	1.52985	0.902128	0.690093	7.57262	0	0	0	0	0	0	0
738	2018	0.44049	0.458288	0.539916	0.53401	0.46644	0.0260486	0.44049	11.7582	0	0	0	0	0	0	0
738	2020	0.356374	-0.356676	0.444186	0.45282	2.42683	-0.216733	0.356379	16.1336	0	0	1	0	1	0	2
738	2019	0.255907	0.168503	0.2323	0.22968	0.251408	-0.147444	0.255912	24.3339	0	0	0	0	1	0	1
738	2021	0.195743	0.850302	0.0255726	-0.069015	-0.373793	0.261469	0.19573	9.99745	0	0	0	1	0	1	2
109	2019	3.52021	-0.255746	6.91108	8.38555	104.101	2.08308	3.52034	1.14082	0	0	1	0	0	0	1
109	2021	0.195355	-0.0786603	-0.519059	-0.453963	0.335006	0.497132	0.195342	1.18024	0	0	1	0	1	1	3
109	2022	0.121484	-0.225826	-0.43583	-0.346314	-0.219804	0.513334	0.121478	1.13867	0	0	1	1	1	1	4
109	2020	-0.003339	-0.489417	-0.0790815	-0.092129	-0.0733551	0.0286503	-0.00335172	1.54402	0	0	0	0	1	0	1
109	2018	-0.120276	1.23978	5.04378	2.23332	-0.920438	0.178867	-0.120278	0.243055	0	0	1	0	0	1	2
629	2021	0.277545	0.0626757	0.23391	0.230215	-0.0675123	0.232704	0.277546	7.97392	0	0	0	1	0	0	1
629	2020	0.251845	-0.188139	1.34655	1.373	4.2049	0.0150966	0.251841	6.19972	0	1	1	0	0	0	2
629	2022	-0.126961	0.00467495	0.270582	0.208634	-0.49118	0.0118872	-0.126954	6.33617	0	1	1	0	0	1	3
629	2019	-0.203438	-0.404342	-7.22916	-7.66553	-6.30365	-0.180583	-0.20344	4.44839	0	0	0	0	0	0	0
629	2018	-0.30598	-0.00502856	-0.808842	-0.828474	-1.07849	-0.317426	-0.305982	5.57403	0	0	0	0	0	0	0
470	2018	0.903701	2.04761	0.00579009	-0.002319	0.353966	-0.233624	0.90372	16.1474	0	0	0	0	1	1	2
470	2021	-0.039681	-0.208528	1.61189	1.44869	-0.304977	0.198758	-0.0396823	34.1791	0	0	0	0	0	1	1
470	2020	-0.08118	-0.251177	0.0252688	0.037921	0.52864	0.0485031	-0.0811811	32.0101	0	0	0	1	0	1	2
470	2019	-0.165889	-0.369438	-0.478904	-0.477526	0.177501	-0.171191	-0.16589	29.7183	0	0	0	1	0	0	1
470	2022	-0.300968	-0.166764	-0.487137	-0.420042	-0.397505	0.251102	-0.300972	23.7008	0	0	0	0	1	0	1
241	2022	0.606893	0.589736	0.750194	0.762919	1.06607	-0.0867827	0.606892	9.38657	0	0	0	0	1	0	1
241	2019	0.601189	0.412216	0.750742	0.7334	-3.39502	-0.22062	0.601203	6.20915	0	0	0	1	1	0	2
241	2018	0.422617	0.0831402	0.525598	0.511438	-0.736149	-0.249856	0.422618	4.53991	0	0	0	1	1	0	2
241	2021	0.295108	-0.0130273	0.562099	0.600549	0.345114	0.0331046	0.295105	14.5617	0	1	1	0	0	0	2
241	2020	-0.088247	0.226104	-0.211793	-0.235926	6.54149	-0.180692	-0.0882495	7.94553	0	0	1	1	0	0	2
242	2021	0.315288	0.0310482	0.865295	0.817972	0.331709	0.133757	0.315289	12.2149	0	0	0	0	0	0	0
242	2018	0.118661	0.00519462	-0.278318	-0.23503	0.00665897	-0.0688044	0.118657	10.3087	0	0	0	0	0	1	1
242	2020	0.101048	-0.0450217	-0.357578	-0.330549	0.385739	0.0768325	0.101046	10.7994	0	0	1	0	1	1	3
242	2022	0.041951	0.289379	-0.27963	-0.295137	0.106347	-0.042072	0.0419496	9.8092	0	0	0	0	0	1	1
242	2019	-0.029897	0.186745	0.861227	0.640804	0.343045	-0.00218888	-0.0299016	11.0744	0	0	1	1	1	1	4
16	2020	2.21687	4.80821	1.21183	1.39963	-2.30252	1.25426	2.21696	2.2818	1	1	0	1	0	0	3
16	2021	0.74293	0.252962	-0.822536	-0.754762	-2.84063	-0.294613	0.742934	1.48141	3	1	0	1	0	1	6
16	2022	0.292387	-0.0045253	-27.9572	-15.2894	0.979717	-0.271548	0.292379	0.799805	0	1	1	0	0	1	3
16	2018	0.02225	-0.0923937	-0.889662	-0.928727	1.8296	0.124126	0.0222357	3.98828	0	0	1	0	1	1	3
836	2018	1.22179	0.547008	0.758207	0.752045	-8.60299	0.456084	1.22178	2.95969	0	0	0	1	0	0	1
836	2021	1.00335	0.591448	0.531329	0.584797	-2.3122	0.40486	1.00334	2.7742	0	0	0	1	0	0	1
836	2019	0.042677	0.0819239	-0.10588	-0.032483	1.37392	-0.0403985	0.0426743	2.27027	0	0	0	0	0	1	1
836	2020	-0.192218	-0.0350003	-0.636009	-0.737002	2.33518	-0.218231	-0.192217	1.7256	0	0	0	1	0	0	1
836	2022	-0.244812	-0.0696525	-18.8728	-40.9857	-0.159144	-0.552247	-0.278516	0.827785	0	0	0	0	0	0	0
837	2019	0.708261	1.14178	3.11852	2.90487	0.714239	0.0488595	0.708274	7.94511	0	0	0	0	0	0	0
837	2022	0.517941	0.282382	0.357274	0.356966	-3.89901	0.0346031	0.517931	3.83465	0	0	0	1	0	0	1
837	2021	0.313432	0.170019	-0.220087	-0.352688	1.38675	0.105627	0.313424	7.83576	0	0	0	0	1	1	2
837	2020	0.158536	0.211144	0.382819	0.372344	0.490531	-0.199229	0.158536	7.74459	0	0	0	0	1	0	1
837	2018	-0.253097	-0.21287	-2.32168	-2.63558	-3.21836	-0.337381	-0.253096	14.3187	0	0	0	0	0	0	0
471	2018	0.440211	-0.201329	0.294577	0.290781	4.85204	0	0.440204	12.8129	0	0	1	0	1	0	2
471	2019	-0.010224	-0.0627078	-0.209525	-0.213589	-0.643271	0	-0.0102311	33.8764	0	0	0	0	1	0	1
471	2022	-0.028661	0.17897	-0.14465	-0.167969	-2.51916	0	-0.0286667	73.1217	0	0	1	0	1	0	2
471	2021	-0.123126	-0.0128372	-0.0978485	-0.15854	-0.769644	0	-0.123119	146.917	0	0	0	0	1	0	1
471	2020	-0.413053	-0.155033	-0.328542	-0.284392	-0.60484	0	-0.413052	130.8	0	0	0	0	1	0	1
345	2021	0.362721	0.295393	0.526754	0.64353	0.975202	-1	0.362718	7.3534	0	1	0	0	1	0	2
345	2022	0.358284	-0.0328537	0.777788	0.789464	0.285233	0	0.35829	7.10146	0	0	1	0	1	0	2
345	2020	0.3559	-0.0475182	0.237999	0.356728	0.336856	4.58895	0.355895	6.77729	0	0	1	0	0	0	1
345	2019	0.330018	1.55308	0.237756	0.127895	111.565	0.833633	0.335547	6.51741	0	0	0	0	0	0	0
345	2018	0.27914	0.097826	-0.377806	-0.410776	-0.987164	0.313148	0.273814	13.4244	0	0	0	1	1	1	3
630	2021	0.570367	0.626153	0.401195	0.390125	-0.592507	-0.331794	0.57036	19.4646	0	0	0	1	1	0	2
630	2020	0.438471	0.204143	0.897255	0.880614	1.40017	-0.841415	0.438474	26.9118	0	0	0	0	1	0	1
630	2022	0.319553	0.398709	0.150171	0.190195	2.57249	-0.0579104	0.319552	21.2581	0	0	0	0	1	0	1
630	2018	0.260044	0.206349	1.19154	1.13552	0.396799	0.233329	0.260051	6.46018	0	0	0	0	0	0	0
630	2019	0.247357	0.344236	0.42064	0.451486	-0.438625	-0.417806	0.247358	14.326	0	0	0	1	1	0	2
472	2018	0.214249	0.255834	0.102507	0.129437	-0.16519	0.0968745	0.214248	3.76893	0	0	0	1	0	0	1
472	2019	0.163837	-0.0684478	0.595327	0.578138	0.920888	-0.0615695	0.163844	4.63217	0	0	1	0	1	0	2
472	2022	0.152301	0.250161	-5.15232	-3.59146	-2.67102	-0.0133943	0.152286	2.55571	0	0	0	1	0	1	2
472	2020	0.102586	0.440187	0.0498521	0.057075	0.131513	-0.0131044	0.102583	5.53925	0	0	0	0	1	0	1
472	2021	-0.042473	0.157116	-0.877279	-0.854629	-0.81085	-0.169115	-0.0424825	3.94981	0	0	1	0	0	0	1
243	2022	0.288781	0.306685	1.41641	1.44241	13.4546	-0.196375	0.28876	2.98329	0	0	0	0	1	0	1
243	2019	0.277766	0.777795	2.39382	2.45037	1.81823	0.0607078	0.277539	8.47826	0	1	0	0	0	0	1
243	2018	0.028512	0.000341489	-0.391898	-0.395994	-0.187584	-0.0337308	0.0283639	6.69928	0	0	0	1	0	1	2
243	2020	0.024532	0.11707	-0.48188	-0.460668	-0.537492	0.11948	0.0246545	4.08079	0	0	0	1	1	1	3
243	2021	-0.133099	0.200947	-2.81021	-2.64886	-0.909493	0.0663595	-0.133089	1.92752	0	0	1	0	1	0	2
473	2018	0.3503	0.313092	-0.0203353	0.001669	-0.501002	-0.101879	0.350294	6.08837	0	0	0	1	0	0	1
473	2019	0.224439	0.03938	0.0212864	-0.050299	2.48779	-0.0405021	0.224437	3.55317	0	0	0	0	1	1	2
473	2021	0.200442	0.0734501	0.034165	-0.011039	0.802125	0.0804266	0.200436	4.5769	0	0	0	0	0	1	1
473	2022	0.181761	0.364548	0.00754653	0.046745	-0.0192047	-0.0455302	0.181759	3.86831	0	0	0	1	1	0	2
473	2020	0.149356	0.128943	0.603853	0.623812	-0.191828	0.0474495	0.149359	4.47456	0	0	0	1	0	0	1
631	2020	0.715154	0.182561	1.31028	1.3021	0.410659	-0.193832	0.715158	17.6807	0	0	0	0	1	0	1
631	2019	0.532829	0.650175	5.6868	5.86986	-0.658557	0.400415	0.532852	19.2891	0	0	0	1	0	0	1
631	2021	0.455689	0.564789	0.346039	0.358751	0.415057	-0.171171	0.455682	15.5126	0	1	0	0	1	0	2
631	2022	0.138289	0.146834	0.365078	0.347007	2.80426	-0.11358	0.138295	9.31646	0	0	0	0	1	0	1
631	2018	-0.133827	-0.132973	-0.713457	-0.721569	5.39599	-0.0921314	-0.133831	13.3493	0	0	0	1	0	0	1
632	2020	1.48746	0.205537	1.53472	1.49403	6.61696	1.19577	1.48748	2.76517	0	0	0	0	0	0	0
632	2021	0.304115	0.211613	0.820916	0.855247	0.00148577	0.0781783	0.304115	3.02828	1	0	0	0	0	0	1
632	2018	0.035673	0.171056	-0.253076	-0.243745	1.02425	-0.285005	0.0356729	3.30735	0	0	0	0	0	1	1
632	2022	-0.134649	0.0631509	-0.83144	-0.901798	-0.341014	-0.149491	-0.134655	1.86262	3	0	1	0	0	0	4
632	2019	-0.238433	-0.227565	-3.65777	-3.84681	-1.56851	-0.179802	-0.238442	2.62203	0	0	0	0	0	0	0
346	2021	0.258012	-0.0210517	0.640035	0.567844	-1.73356	-0.0650821	0.258011	5.39839	0	0	1	1	1	0	3
346	2022	0.247834	0.290255	0.0705109	0.063496	1.33473	-0.0440026	0.247833	5.18883	0	0	0	0	1	0	1
346	2018	0.178409	0.67013	-0.338205	-0.354859	0.995587	0.214862	0.178399	5.56811	0	0	0	0	1	1	2
346	2020	-0.108281	-0.168826	0.0232086	0.091528	0.495342	0.0399294	-0.108279	6.49981	0	0	0	1	0	1	2
346	2019	-0.229645	-0.28998	-0.292412	-0.326047	-0.0886581	-0.0662806	-0.229643	7.38481	0	0	0	0	0	0	0
347	2022	0.640654	-0.22648	0.865757	0.849444	-0.19893	-0.232292	0.640655	4.51069	0	0	1	1	1	0	3
347	2021	0.463007	0.970354	3.69751	3.52663	0.0950153	-0.0654122	0.463022	5.02716	0	0	0	0	1	0	1
347	2018	0.207273	-0.130625	0.0581995	0.054368	0.172547	0.180608	0.20727	5.65754	0	0	1	0	0	0	1
347	2019	0.166118	-0.177505	0.135807	0.131271	0.085256	0.111724	0.166116	4.36216	0	0	1	0	0	0	1
347	2020	-0.067662	-0.16772	-0.432566	-0.425768	0.136455	0.269253	-0.0676783	2.55239	0	0	0	1	1	0	2
244	2018	0.916089	1.33547	0.991226	0.98237	0.149394	0.521722	0.916089	3.46419	0	0	0	0	0	0	0
244	2021	0.066245	-0.251378	-0.607718	-0.369309	0.854725	0.569611	0.0662271	2.29089	0	0	1	0	1	1	3
244	2019	-0.041834	0.575836	-0.472929	-0.48454	1.23058	-0.0438382	-0.0418392	2.91613	0	1	1	1	0	0	3
244	2020	-0.590364	-0.136737	-2.859	-2.86259	-4.72613	-0.423852	-0.590371	1.72574	0	0	0	0	0	0	0
244	2022	-0.775025	-0.306795	0.123643	0.190746	-0.412961	-0.600371	-0.775031	1.09224	0	1	0	0	1	1	3
633	2020	0.152514	0.192892	0.488712	0.493564	1.18733	0.149947	0.152513	10.6585	0	0	0	0	0	0	0
633	2022	0.121319	0.0150903	1.31673	1.45742	0.107431	-0.0525767	0.121317	7.92336	0	0	0	0	1	0	1
633	2018	0.10819	0.34371	-0.100131	-0.115099	-0.885356	-0.0488186	0.10819	8.77209	0	0	0	1	0	1	2
633	2019	0.058113	0.204508	-0.0240837	-0.012063	3.40324	-0.133468	0.058113	11.5811	0	0	0	0	0	1	1
633	2021	0.053837	0.132434	-0.0357477	-0.060026	0.130032	0.0286604	0.0538355	12.6306	0	0	0	0	1	1	2
51	2021	0.976123	0.581644	1.01855	0.848594	-0.141332	0.366903	0.976104	11.4644	0	0	0	1	0	0	1
51	2018	0.154348	0.890819	-1.33983	-1.38577	-0.558863	0.258557	0.154342	20.633	0	0	0	1	1	1	3
51	2020	0.093505	0.314129	-0.558473	-0.531267	-0.0560782	0.266924	0.0935052	17.1467	0	0	0	1	1	1	3
51	2022	-0.062802	0.120611	-0.165179	-0.207722	0.241111	-0.322245	-0.0628004	8.40058	0	0	1	1	0	0	2
51	2019	-0.165459	-0.593666	3.40197	3.17769	0.83005	-0.105147	-0.165459	24.3172	0	1	0	1	1	1	4
31	2019	0.243406	-0.10309	0.141195	0.111663	-0.783142	0.110272	0.243403	2.66183	0	1	1	1	0	0	3
31	2018	0.1119	-0.0490634	-0.214111	-0.256007	-0.442812	-0.034022	0.111897	2.46222	0	0	1	1	0	1	3
31	2022	0.07497	0.112779	-0.386787	-0.432957	-2.27414	-0.108904	0.0749704	1.74244	0	0	0	1	0	1	2
31	2021	0.026967	-0.0640243	0.0624869	0.082962	-0.845546	-0.196899	0.0269697	1.84756	0	0	1	1	1	0	3
31	2020	-0.00064	0.0157025	0.205989	0.354074	18.7649	0.0340293	-0.000647768	2.23163	0	0	1	1	0	1	3
474	2018	0.388144	-0.101803	0.0219183	0.21081	0.330654	0.0584811	0.388136	1.40617	0	0	1	0	0	0	1
474	2022	0.11929	0.00568813	-0.122344	-0.070015	0.487885	-0.01742	0.124885	1.24367	0	0	0	0	0	1	1
474	2020	0.120948	0.359749	0.0767043	0.066077	-0.0536056	-0.0240452	0.120948	2.34451	0	0	0	1	1	0	2
474	2019	0.063873	0.128129	0.675228	0.46627	0.442734	-0.085208	0.0638809	1.72477	0	0	0	0	1	0	1
474	2021	-0.063281	0.212871	-2.54839	-2.59125	-0.555781	0.0571766	-0.0632968	1.04076	0	0	1	0	1	0	2
245	2021	0.605606	1.39619	2.12703	2.24948	-1.70456	0.270708	0.605615	5.23442	0	0	0	1	0	0	1
245	2019	0.19487	0.319599	-0.428626	-0.42773	-1.65472	0.284709	0.194861	5.19875	0	0	0	1	1	1	3
245	2018	0.046937	0.577427	-0.00212328	-0.002191	-1.17645	-0.0108148	0.0469349	4.42241	0	0	0	1	0	1	2
245	2022	-0.128955	0.0992855	-0.31162	-0.322932	0.0739387	-0.32604	-0.128953	3.28754	0	0	1	1	0	0	2
245	2020	-0.228505	-0.182486	-0.601697	-0.614349	2.76749	-0.186524	-0.228511	4.26117	0	0	0	1	0	0	1
634	2018	0.999687	1.77487	2.40105	2.31612	2.81804	0.182102	0.999691	3.82239	0	0	0	0	0	0	0
634	2019	0.286605	0.152828	0.422281	0.406623	-0.37585	-0.297393	0.286605	3.25356	0	0	0	1	1	0	2
634	2022	0.030442	0.0319063	1.19937	1.20943	-0.234486	-0.118581	0.0304386	1.99197	0	0	0	1	1	0	2
634	2020	0.009575	-0.621621	-0.301718	-0.312972	0.809452	-0.553782	0.00957277	2.89819	0	0	1	0	0	1	2
634	2021	-0.135407	-0.0842663	-2.49843	-2.43755	-0.383894	-0.417803	-0.135409	2.51837	0	0	0	0	0	0	0
739	2021	0.312555	0.0763637	0.711342	0.598577	0.829689	0.0828201	0.312555	4.80021	0	0	0	0	0	0	0
739	2022	0.179752	0.0720615	0.715649	0.911908	-1.06865	-0.161071	0.179756	5.66725	0	0	0	1	1	0	2
739	2018	0.160546	0.348243	-0.269579	-0.306336	0.705559	0.107417	0.160545	6.07688	0	0	0	0	1	1	2
739	2019	0.118873	0.00892623	0.0140173	0.026408	1.96143	0.501192	0.118866	4.27034	0	0	0	0	0	0	0
739	2020	-0.154641	-0.306409	-0.368021	-0.37179	-0.153648	0.100028	-0.154644	6.11961	0	0	0	0	1	0	1
475	2018	0.232464	0.0555357	0.461197	0.440804	0.28753	-0.116038	0.232465	9.66439	0	0	0	0	1	0	1
475	2021	0.203645	0.393436	0.231322	0.235561	0.0923039	-0.174335	0.203649	8.4571	0	0	0	0	1	0	1
475	2020	0.130921	-0.208245	0.643964	0.626656	-0.00565367	-0.0448462	0.130913	8.40619	0	0	1	1	1	0	3
475	2019	0.111704	0.0208008	0.283131	0.334284	1.43256	-0.186198	0.111709	9.89085	0	0	0	0	1	0	1
475	2022	0.023753	0.0757817	0.0764608	0.067424	0.690312	-0.218324	0.0237545	6.004	0	0	0	0	1	0	1
635	2019	0.44594	0.233581	0.0541991	0.074087	2.69571	0.245637	0.445937	2.63641	0	0	0	0	0	0	0
635	2021	0.304082	0.467954	0.754477	0.653853	-8.8553	0.0764313	0.304091	3.14683	0	0	0	1	0	0	1
635	2018	0.249075	-0.0203263	-0.305708	-0.265791	1.24458	-0.256116	0.249073	2.52979	0	0	1	0	0	1	2
635	2020	0.175217	0.148419	1.03087	0.924859	-0.902456	0.0908468	0.175216	2.37069	0	0	0	1	0	0	1
635	2022	-0.430596	0.0338982	-0.429227	-0.376942	1.05552	-0.400095	-0.430595	4.11971	0	0	1	1	0	0	2
70	2021	1.35667	0.538437	0.730947	0.977797	1.71646	0	1.35673	7.43368	0	0	0	0	1	0	1
70	2018	0.688261	0.253737	-0.68091	-0.680891	1.16677	0	0.688214	2.983	0	0	0	0	1	1	2
70	2022	0.073185	-0.881763	-0.446916	-0.458255	-0.25903	1	0.0731746	14.1874	0	0	1	1	1	1	4
70	2020	-0.055469	-0.344212	1.79006	1.92619	-0.138358	0	-0.0554444	6.05671	0	0	0	0	1	1	2
70	2019	-0.475135	-0.46889	-11.4524	-10.6336	0.563498	0	-0.47513	2.59058	0	1	0	1	1	0	3
636	2021	0.133516	-0.163488	0.154623	0.149482	0.264126	0.154297	0.133517	24.9399	0	0	1	0	0	0	1
636	2022	0.095404	0.495043	-0.0477715	-0.04815	-0.111874	0.14932	0.0953994	17.6612	0	0	0	1	1	1	3
636	2019	0.054314	0.061034	0.0671048	0.073524	0.0592187	0.000355282	0.054314	23.5654	0	0	0	0	0	0	0
636	2020	-0.028091	-0.0056573	0.0540533	0.060259	0.145986	0.0836194	-0.0280903	26.4613	0	0	0	1	0	1	2
636	2018	-0.111327	-0.34827	-0.171097	-0.176852	-0.253233	-0.137458	-0.111332	21.5045	0	0	0	0	0	0	0
476	2018	0.615752	0.149316	1.67891	3.47591	-4.65634	0.192889	0.615738	3.14826	0	0	0	1	0	0	1
476	2019	0.598251	0.126671	1.45505	1.80852	6.11777	0.894688	0.598247	3.64675	0	1	0	0	0	0	1
476	2022	0.395553	0.359033	-1.62083	-1.71233	1.05408	0.343013	0.395538	1.62022	0	0	0	0	1	1	2
476	2021	0.137429	0.700175	1.27935	1.15373	-1.84212	-0.268606	0.137436	2.19865	0	0	0	1	1	0	2
476	2020	-0.036744	-0.215051	-0.634147	-0.628412	1.75789	-0.203291	-0.0367415	3.38294	0	0	0	1	0	0	1
886	2021	0.124302	-0.118102	1.41203	1.16616	0.53596	0.065513	0.124301	16.099	0	0	1	0	0	0	1
886	2018	-0.034894	-0.0380181	-0.306443	-0.358649	-0.0849104	-0.0797977	-0.0348948	12.9014	0	0	0	0	0	0	0
886	2019	-0.051792	-0.00961652	-0.773435	-0.800043	-0.715611	-0.112649	-0.0517933	16.0735	0	0	0	0	0	0	0
886	2022	-0.141445	-0.157506	-2.11187	-3.89196	-0.237617	-0.113358	-0.141449	12.4397	0	0	0	0	0	0	0
886	2020	-0.172558	0.00728764	-3.10762	-4.34546	1.51571	-0.17461	-0.172559	21.615	0	0	1	1	0	0	2
740	2021	0.474344	0.151385	0.00482406	-0.03379	0.847809	0.16935	0.474333	23.3651	0	0	0	0	0	1	1
740	2020	0.223499	0.359888	0.268233	0.267849	0.719596	-0.0136142	0.223499	16.5429	0	0	0	0	1	0	1
740	2018	0.178399	0.660846	0.253775	0.214982	0.297873	-0.0341569	0.178399	20.7926	0	0	0	0	1	0	1
740	2019	0.115356	0.230982	0.0931246	0.082129	-0.0529799	0.126967	0.115355	23.2615	0	0	0	1	0	0	1
740	2022	-0.070829	0.0969559	-0.686137	-0.70221	-0.636221	-0.131668	-0.0708368	9.03798	0	0	1	0	0	0	1
838	2018	0.802602	0.920574	0.718869	0.665152	0.631687	-0.0514988	0.802595	6.14888	0	0	0	0	1	0	1
838	2019	0.608981	0.44576	0.344365	0.341072	0.253663	0.130472	0.608981	11.5868	0	1	0	0	0	0	1
838	2021	0.37647	0.273133	0.418792	0.352238	0.673426	-0.372417	0.376472	10.2451	0	0	0	0	1	0	1
838	2020	0.264303	0.492397	0.362824	0.479357	0.611759	0.0915156	0.264302	9.54454	0	0	0	0	0	0	0
838	2022	0.227171	0.430512	0.147099	0.084537	-0.00454026	0.0135702	0.227167	10.6653	0	0	0	1	0	0	1
887	2018	0.414783	0.197312	0.409537	0.391016	0.263013	0.219585	0.414784	33.9107	0	0	0	0	0	0	0
887	2019	0.408566	0.244455	0.418381	0.41879	0.519215	-0.113913	0.408568	58.4066	0	1	0	0	1	0	2
887	2021	0.371479	0.607395	0.369813	0.363652	0.304887	-0.062537	0.371479	20.9126	0	0	0	0	1	0	1
887	2020	0.362449	0.0575582	0.535091	0.537279	0.640954	0.0511585	0.362447	87.868	0	0	0	0	0	0	0
887	2022	-0.068779	-0.176011	-0.263348	-0.277434	-0.292628	-0.363644	-0.0687814	10.5216	0	0	0	0	0	0	0
246	2021	0.718713	0.260691	0.515234	0.443895	-2.88829	-0.0657092	0.718704	2.53391	0	0	0	1	1	0	2
246	2019	0.711916	0.0502773	1.73536	2.0048	-0.260023	0.211106	0.711906	2.95329	0	0	0	1	0	0	1
246	2022	0.509885	2.48051	1.81408	1.88488	3.11234	-0.203744	0.50989	2.01167	0	0	0	0	1	0	1
246	2020	0.305101	-0.54173	0.273143	0.36024	-0.343912	-0.320661	0.305101	2.49786	0	0	1	1	1	0	3
166	2022	3.03865	1.65639	2.46096	3.35173	1.47958	0	3.03867	4.09018	0	0	0	0	1	0	1
166	2019	0.415724	1.73901	0.675557	0.649127	0.727726	0	0.415729	13.766	0	0	0	0	1	0	1
166	2021	0.312026	0.298045	-1.64901	-1.62533	1.93255	0	0.312024	4.77993	0	0	0	0	1	1	2
166	2018	-0.017854	3.4922	0.0985222	0.041749	1.26034	0	-0.0178524	9.70598	0	0	1	1	1	1	4
166	2020	-0.062486	0.100524	-0.423745	-0.449238	-0.278941	0	-0.062488	10.0805	0	0	1	0	1	0	2
477	2021	0.341053	-0.0654276	0.184848	0.250934	2.95952	-0.0674111	0.341051	4.54709	0	0	1	0	1	0	2
477	2020	0.184946	0.125803	0.410992	0.328111	-1.88258	-0.00699841	0.184935	5.87999	0	0	0	1	1	0	2
477	2019	0.112897	0.109194	-0.0472117	-0.108491	40.8864	-0.0852974	0.112896	8.19982	0	0	0	0	0	1	1
477	2018	0.070511	0.350486	-0.203064	-0.19335	-1.05175	-0.0942395	0.0705109	12.9469	0	0	0	1	0	1	2
477	2022	-0.189631	-0.0861335	-1.26187	-1.18125	-0.145067	-0.180342	-0.189638	3.30688	0	0	0	0	0	0	0
478	2022	0.261113	3.60765	12.2209	7.75689	-1.77623	0.983602	0.261122	7.72533	0	0	0	1	0	0	1
478	2018	0.083867	0.0183785	0.00686841	0.015194	2.09371	-0.172534	0.0838679	2.72462	0	0	0	0	1	0	1
478	2021	0.067083	0.252721	-1.29404	-1.6435	0.572682	0.0548164	0.0670852	7.72064	0	0	0	0	1	1	2
478	2019	0.005529	-0.31519	0.00490899	-0.026061	0.348151	-0.137645	0.00552474	2.85045	0	0	1	0	1	1	3
478	2020	-0.377144	-0.365573	-0.863801	-0.87308	-1.57237	-0.425997	-0.37715	4.31464	0	0	0	0	0	0	0
348	2018	0.424001	0.172374	-0.112125	-0.11862	1.17937	0.0289622	0.423994	2.84327	0	0	0	0	1	1	2
348	2019	0.265213	0.1245	0.398099	0.543709	-1.53161	0.0575656	0.265216	4.53349	0	0	0	1	0	0	1
348	2020	-0.069001	-0.164862	-3.91291	-3.28974	4.07146	0.0877692	-0.0690073	5.16573	0	0	0	1	1	0	2
348	2021	-0.178238	-0.204356	-0.873058	-0.995785	-0.502013	-0.0929461	-0.178242	3.18795	0	0	0	0	0	0	0
348	2022	-0.195557	-0.202986	0.905875	0.905413	0.8627	-0.113659	-0.195559	2.59513	0	0	0	1	1	1	3
52	2019	0.379544	0.775156	0.415466	0.519821	0.409251	0.540138	0.379544	6.55743	0	1	0	0	0	0	1
52	2021	0.316647	0.320455	-2.18812	-2.15137	-1.25005	-0.192464	0.316647	5.09838	0	1	0	1	0	1	3
52	2018	0.282647	0.341829	0.605322	0.513881	1.14462	-0.00790201	0.282646	9.12875	0	0	0	0	1	0	1
52	2020	0.240109	-0.036575	-0.459451	-0.463863	-5.11251	0.435665	0.240104	9.76366	0	0	1	1	1	1	4
52	2022	-0.069662	0.235941	1.80818	1.77506	1.5292	-0.307336	-0.0696601	2.87866	0	0	1	1	1	1	4
479	2021	0.203832	0.0932649	0.611659	0.471207	0.188179	0.129758	0.20383	2.84944	0	0	0	0	0	0	0
479	2018	0.126419	0.290402	-0.682777	-0.692329	-0.451251	-0.111898	0.126414	2.8117	0	0	0	1	0	1	2
479	2020	0.038623	0.173135	0.359396	0.49327	0.93084	-0.00930124	0.038622	2.68251	0	0	0	0	1	0	1
479	2019	0.004454	0.00111593	-0.0108353	-0.000706	3.8947	-0.13855	0.00445544	2.79187	0	0	0	0	0	1	1
479	2022	-0.040198	0.127008	0.30386	0.106437	-0.110349	-0.132098	-0.0401955	3.25537	0	0	1	0	1	1	3
247	2021	0.4013	1.01561	-0.283995	-0.293902	-1.83578	0.0239916	0.401293	3.8406	0	0	0	1	1	1	3
247	2020	0.187454	0.296661	0.458958	0.462994	0.365188	-0.00997648	0.187454	4.34103	0	0	0	0	1	0	1
247	2019	0.165437	-0.0755267	1.29489	1.43068	3.15517	-0.0291328	0.165445	6.00676	0	0	1	0	1	0	2
247	2018	0.014389	0.161007	-0.444009	-0.481686	-1.79318	-0.261028	0.0143849	5.3065	0	0	0	1	0	1	2
247	2022	-0.25315	-0.331166	-0.327838	-0.320633	2.5113	-0.232842	-0.253149	3.20197	0	0	0	1	0	0	1
110	2018	0.423164	0.872269	0.50861	0.421472	-3.14638	-0.143869	0.423169	4.63396	0	0	0	1	1	0	2
110	2020	0.135854	0.301444	-0.0943805	-0.112986	-1.60908	0.0964599	0.135848	3.84151	0	0	0	1	1	1	3
110	2021	0.133751	0.18094	-0.737528	-0.73348	0.225369	-0.11293	0.13375	3.30986	0	0	0	0	0	1	1
110	2022	0.099344	-0.025412	2.8982	2.8472	6.58084	-0.180316	0.099348	2.60082	0	1	1	0	1	0	3
110	2019	0.037743	0.16801	-0.0516599	-0.069348	1.63825	-0.184857	0.0377427	4.56932	0	1	0	0	0	1	2
888	2018	0.579709	0.35134	0.356304	0.336795	-0.818402	0.137557	0.579694	8.07506	0	0	0	1	0	0	1
888	2022	0.30532	-0.286778	2.58669	2.5728	4.12078	0.211103	0.305312	8.52612	0	0	1	0	0	0	1
888	2019	0.176088	0.120315	0.138598	0.11142	8.05493	0.164855	0.176089	11.7295	0	0	0	0	0	0	0
888	2021	0.170814	0.0502512	1.62347	1.55678	-1.07743	0.10433	0.170814	9.43436	0	0	0	1	0	0	1
888	2020	-0.427929	-0.0416983	-1.13251	-1.1271	-1.20813	-0.201252	-0.42793	9.02521	0	0	0	0	0	0	0
167	2020	0.174994	-0.0176504	0.00247395	0.022197	1.47395	0.0483306	0.174997	9.92377	0	0	1	0	0	0	1
167	2022	0.168073	0.226062	0.166016	0.162923	-0.358337	-0.0390608	0.168071	9.52807	0	0	0	1	1	0	2
167	2021	0.146171	-0.050703	-0.069105	-0.091377	0.448228	0.183522	0.146165	13.7565	0	0	1	0	1	1	3
167	2019	-0.055369	0.31262	-0.179611	-0.180384	-0.607634	-0.110335	-0.0553726	11.422	0	0	1	0	0	0	1
167	2018	-0.057749	-0.0329761	0.20006	0.16696	10.7204	-0.153787	-0.0577505	9.04969	0	0	0	1	1	1	3
349	2018	0.416868	0.591367	0.155627	0.145117	-0.591985	-0.303852	0.416865	8.11438	0	0	0	1	1	0	2
349	2019	0.126561	-0.0127404	0.0716268	0.020858	1.27204	-0.230804	0.126561	7.62182	0	0	1	0	1	0	2
349	2020	0.031246	-0.284788	0.0166241	0.081527	-2.63133	-0.979019	0.0312439	5.92816	0	0	1	1	1	0	3
349	2021	0.020806	0.134014	-0.176751	-0.259869	0.736084	-0.489652	0.0207979	7.00874	0	0	0	0	0	1	1
349	2022	-0.22376	-0.23461	-3.45551	-3.72029	-4.00094	-0.205965	-0.223771	7.29323	0	0	0	0	0	0	0
741	2022	2.0279	-0.126513	-4.58249	-2.92578	2.41997	0.256686	2.02801	5.82121	0	1	1	0	1	1	4
741	2019	0.774495	0.187758	2.55428	2.12187	1.46097	0.638961	0.774489	7.93329	0	0	0	0	0	0	0
741	2018	0.101018	0.0959153	-0.151664	0.065349	1.11222	-0.0183512	0.10102	4.64327	0	0	0	0	0	0	0
741	2020	-0.373575	-0.355776	-0.461449	-0.493144	-0.0277322	-0.348386	-0.373577	18.7087	0	0	0	0	0	0	0
741	2021	-0.405975	-0.134411	-0.390736	-0.067233	-1.39916	-0.365619	-0.405977	8.54727	0	1	0	0	0	0	1
839	2018	0.101333	0.155758	-0.836722	-1.05457	0.680708	0.0707861	0.101329	3.33287	0	0	0	0	1	1	2
839	2022	-0.075959	0.0670862	-1.79358	-3.23652	-1.32248	-0.0833524	-0.0759593	4.60009	0	0	1	0	0	0	1
839	2021	-0.431697	-0.206113	-0.932685	-0.965458	-0.425952	0.125355	-0.431704	9.7552	0	0	0	0	1	0	1
839	2020	-0.503884	-0.0912157	-0.309362	-0.315016	-0.149801	-0.713698	-0.503876	11.023	0	0	0	0	0	0	0
480	2021	0.370231	-0.321428	1.33497	1.15161	0.169866	-0.19423	0.37023	7.2783	0	0	1	0	1	0	2
480	2018	0.217492	0.134405	-0.437849	-0.394548	3.19691	-0.106937	0.217486	25.1468	0	0	0	0	0	1	1
480	2019	0.186158	0.134805	0.471214	0.350651	3.34276	0.0842709	0.186156	28.3883	0	0	0	0	0	0	0
480	2022	0.050118	-0.0411911	-0.256782	-0.330595	-0.254605	-0.184042	0.0501163	11.8829	0	0	1	1	0	1	3
480	2020	-0.010088	0.123714	-0.422637	-0.41251	-0.121318	-0.118036	-0.0100904	12.068	0	0	1	0	0	0	1
637	2022	0.636259	0.813113	1.16574	1.05069	-2.24473	-0.0108187	0.636251	5.58153	0	0	0	1	1	0	2
637	2018	0.174466	0.035528	-0.568872	-0.592949	0.432845	0.14869	0.174454	6.22231	0	0	0	0	1	1	2
637	2020	0.150222	0.282608	1.03262	1.26958	-1.17931	0.0609931	0.150226	4.69261	0	0	0	1	0	0	1
637	2021	-0.038421	-0.114014	-4.74479	-5.146	9.75041	-0.0404763	-0.0384263	4.11857	0	0	0	1	0	0	1
637	2019	-0.326327	-0.193813	-0.734602	-0.76514	-0.283336	-0.301064	-0.326333	2.86864	0	0	0	0	0	0	0
32	2022	0.110537	0.0423615	-0.20262	-0.212557	-0.934431	-0.246532	0.110542	5.60035	1	1	0	1	0	1	4
32	2021	0.022898	-0.0816604	-4.65963	-5.91095	-1.52055	-0.145114	0.0228916	8.34207	3	0	1	1	0	1	6
32	2018	-0.101896	0.0427333	-0.793392	-0.813591	0.85698	-0.113241	-0.101903	6.86532	0	0	1	1	0	0	2
32	2019	-0.221411	-0.209691	-0.462328	-0.485743	7.47016	-0.046511	-0.22141	9.25955	0	0	0	1	0	0	1
32	2020	-0.287456	-0.158307	-0.200957	-0.272874	0.635255	-0.196116	-0.287456	8.3151	0	0	0	1	0	0	1
638	2018	0.408919	0.384779	2.49108	2.84959	-0.508028	0.0129998	0.408912	5.35872	0	0	0	1	0	0	1
638	2021	0.383137	0.393563	0.180602	0.099498	0.196972	-0.340841	0.383133	3.89014	0	0	0	0	1	0	1
638	2019	0.267587	0.557772	-0.400418	-0.39628	2.04032	-0.193294	0.267584	3.97627	0	0	0	0	0	1	1
638	2020	0.095786	-0.286543	1.08069	1.24551	1.31974	-0.735386	0.0957874	3.89347	0	0	1	0	1	0	2
638	2022	-0.070396	0.105035	-0.378798	-0.352658	-1.11708	-0.301149	-0.0703991	2.62981	0	0	1	0	0	0	1
168	2019	0.269368	-0.122001	0.381094	0.461051	0.938129	0.335225	0.269366	10.6065	0	0	1	0	0	0	1
168	2020	0.203576	-0.0609602	1.66155	1.50196	0.163848	0.14187	0.203575	26.1509	0	0	1	0	0	0	1
168	2021	0.200821	2.21084	-0.368541	-0.415105	-0.18481	-0.157864	0.200821	13.7325	0	0	0	1	0	1	2
168	2018	0.192733	-0.306169	-0.347941	-0.372552	0.0292511	0.127149	0.192731	7.07491	0	0	1	0	1	1	3
168	2022	0.058229	1.56502	-0.671296	-0.775416	-0.417543	0.115486	0.0582253	4.91447	0	0	0	1	1	1	3
742	2018	1.03133	0.80497	0.706043	0.669511	0.0438395	0.15795	1.03133	17.3838	0	0	0	0	0	0	0
742	2019	0.49296	0.295921	0.639327	0.635678	1.60633	0.074812	0.492954	22.0922	0	0	0	0	0	0	0
742	2022	0.116151	-0.0784139	-0.205178	-0.190705	0.297938	-0.00586729	0.116146	13.4504	0	0	1	0	0	1	2
742	2020	0.012626	0.188085	-0.0467714	-0.113434	-0.505656	0.0952275	0.0126206	16.5894	0	0	0	1	1	1	3
742	2021	-0.373747	-0.294105	-0.644732	-0.620371	-0.316767	-0.563126	-0.373741	9.74035	0	0	0	0	0	0	0
481	2018	0.405602	0.353042	0.758046	0.724115	4.50465	1	0.405604	5.5134	0	0	0	0	0	0	0
481	2019	0.301441	0.240948	-0.0512947	-0.034307	-1.3479	-0.370884	0.301439	4.72925	0	0	0	1	0	1	2
481	2021	0.230473	0.360375	-0.122246	-0.11655	0.172006	-0.114253	0.230471	2.16861	0	0	0	0	0	1	1
481	2020	0.112496	0.34342	0.31329	0.309446	3.13954	-0.465968	0.112499	3.6612	0	0	0	0	1	0	1
481	2022	0.080726	-0.0657923	-0.512387	-0.545926	1.27574	0.199685	0.0807216	2.12893	0	0	1	0	1	1	3
111	2020	0.037566	-0.28697	-0.0726103	-0.076472	-0.0672182	0.646826	0.0375532	28.1916	0	0	1	1	1	1	4
111	2018	0.010585	0.37988	-0.674512	-0.744543	-6.4371	0.438566	0.0105661	14.4447	0	0	0	1	1	1	3
111	2022	-0.059435	0.154343	-0.42767	-0.510874	1.77055	-0.166507	-0.0594317	28.3699	0	0	1	1	0	0	2
111	2021	-0.179943	-0.127881	-0.194651	-0.262525	-1.43587	-0.350037	-0.17994	29.7488	0	0	0	0	0	0	0
111	2019	-0.196408	-0.162144	-0.282605	-0.109969	2.06802	-0.257852	-0.196402	21.8879	0	1	0	1	0	0	2
169	2020	0.512726	0.425902	1.27118	0.951963	0.0404466	-0.152651	0.512727	5.07326	0	0	0	0	1	0	1
169	2021	0.362315	0.413603	-1.00405	-1.04462	-1.01129	0.0864532	0.362307	4.37424	0	0	0	1	1	1	3
169	2019	0.140065	0.161553	0.356642	0.293115	-0.119761	0.0892442	0.140063	5.82355	0	0	0	1	0	0	1
169	2018	-0.105571	0.286521	0.261732	0.107802	21.7529	-0.154692	-0.105572	4.89164	0	0	1	1	1	1	4
915	2021	0.351043	0.134285	0.126975	0.125594	0.69123	0.035482	0.351036	6.55292	0	0	0	0	0	0	0
915	2020	0.318573	0.0680203	0.152923	0.143808	-0.134875	0.07615	0.318569	9.60782	0	0	0	1	0	0	1
915	2019	0.273206	0.13287	0.215204	0.213176	0.462509	0.135519	0.273206	9.45749	0	0	0	0	0	0	0
915	2018	0.141158	0.0729982	0.110153	0.092401	11.1084	-0.112212	0.141156	9.63397	0	0	0	0	1	0	1
915	2022	-0.084913	-0.0238079	-0.380154	-0.419174	-0.435132	-0.235439	-0.0849153	4.87035	0	0	0	0	0	0	0
743	2020	1.32928	1.12641	1.15146	1.14304	-0.685012	0.743002	1.3293	3.82181	0	0	0	1	0	0	1
743	2022	0.183188	-0.275288	0.805793	0.740846	0.827708	-0.166961	0.183196	2.85118	0	0	1	0	1	0	2
743	2021	-0.107421	-0.301516	-10.7134	-10.6185	-3.53507	-0.162655	-0.107428	1.72736	0	0	0	0	0	0	0
743	2018	-0.191919	-0.00564704	-0.716044	-0.652943	-0.891442	0.322029	-0.19192	7.87726	0	0	0	0	1	0	1
743	2019	-0.375127	-0.273297	-5.91112	-5.3532	-1.99685	0.042531	-0.375135	5.57775	0	0	0	0	1	0	1
482	2021	0.355132	0.231089	-0.117678	-0.182834	-1.0203	0.0508222	0.355124	3.6888	0	0	0	1	1	1	3
482	2020	0.295528	0.0869342	1.11963	1.14869	0.270169	0.160798	0.295529	3.28743	0	0	0	0	0	0	0
482	2018	0.23048	0.241237	-0.323569	-0.294194	-1.74699	-0.114796	0.230476	1.70623	0	0	0	1	0	1	2
482	2019	0.206691	0.119137	0.640753	0.531002	4.55849	0.0264243	0.206692	2.70108	0	0	0	0	0	0	0
482	2022	0.029595	-0.145639	-0.558666	-0.622983	12.4719	-0.0986755	0.0295882	3.30047	0	0	1	0	0	1	2
350	2018	0.552384	0.657003	0.793791	0.789761	0.48892	-0.271096	0.552391	5.12253	0	0	0	0	1	0	1
350	2019	0.4039	0.330974	-0.141937	-0.101421	-1.65383	-0.181443	0.403895	4.23115	0	0	0	1	0	1	2
350	2021	0.160089	0.242042	-0.351411	-0.310323	-1.40753	-0.0499403	0.160085	6.01411	0	0	0	1	0	1	2
350	2022	0.13351	0.591818	0.488665	0.416462	0.958132	-0.109239	0.133511	3.04838	0	0	0	0	1	0	1
350	2020	0.064484	-0.141621	-0.170903	-0.19169	4.87867	-0.361264	0.0644843	3.75314	0	0	1	0	0	1	2
639	2021	0.924763	0.594951	1.81017	1.08376	0.38775	0.466733	0.924769	5.89123	0	0	0	0	0	0	0
639	2020	0.611748	0.490436	-0.219155	-0.124846	0.953234	0.411094	0.611736	3.32159	0	0	0	0	1	1	2
639	2022	0.548085	0.435392	1.62145	1.91759	2.23934	0.124084	0.548097	4.16165	0	0	0	0	0	0	0
639	2018	0.119192	0.654904	1.29957	1.26179	5.00164	-0.287593	0.119189	2.02114	0	0	0	0	1	0	1
639	2019	0.027855	0.109559	-0.358727	-0.35976	-0.385594	-0.336046	0.027848	1.92766	0	1	0	1	0	1	3
351	2018	0.621263	2.29086	0.511884	0.533232	-0.692355	0.0668667	0.62126	12.0176	0	0	0	1	0	0	1
351	2022	0.444325	0.404229	1.52645	1.59196	0.521283	0.1235	0.444332	10.9026	0	0	0	0	0	0	0
351	2021	0.126716	0.250972	-0.0216161	-0.068265	14.6747	0.187589	0.126714	18.1167	0	0	0	0	1	1	2
351	2019	-0.05144	-0.649822	0.0986691	0.081847	4.74953	-0.257585	-0.0514412	23.9648	0	1	0	1	1	1	4
351	2020	-0.238431	1.06192	-0.565555	-0.567228	-0.981382	-0.184059	-0.238433	18.0835	0	0	1	0	0	0	1
352	2019	0.442946	3.69897	0.589836	0.522383	-1.43356	-0.820214	0.9927	5.08706	0	0	0	1	1	0	2
352	2021	0.49566	0.597527	-0.00943329	0.014119	0.182141	-0.0933998	0.495652	3.70567	0	0	0	0	0	0	0
352	2020	0.401868	0.62438	-0.113719	-0.11862	-3.13302	-0.288968	0.401853	3.0931	0	0	0	1	0	1	2
352	2022	-0.012513	0.042572	-0.485043	-0.534079	0.407238	-0.291279	-0.0125178	2.72669	0	0	1	1	0	0	2
352	2018	-0.052751	0.618428	1.09076	0.895469	-0.0240365	1	-0.0527302	12.3488	0	0	1	0	0	1	2
840	2019	0.842999	1.33062	0.474887	0.464717	27.6319	1.09092	0.842986	10.8636	0	0	0	0	0	0	0
840	2018	0.281706	0.233839	0.581404	0.566804	-1.04622	0.179996	0.281705	9.31687	0	0	0	1	0	0	1
840	2022	-0.053932	-0.307608	-2.2889	-1.916	0.537095	-0.244759	-0.053928	3.39321	0	0	0	1	0	0	1
840	2020	-0.059613	0.18829	0.0377111	0.035928	-0.768668	0.073133	-0.0596124	9.80471	0	0	1	0	0	1	2
840	2021	-0.482544	-0.216963	-0.913086	-0.892342	-2.60974	-0.400991	-0.482543	6.25562	0	0	0	0	0	0	0
483	2021	0.492582	-0.0362133	1.2374	1.37506	1.51277	0.122888	0.49259	21.7429	0	0	1	0	0	0	1
483	2020	0.269614	0.206524	2.16699	1.86297	0.648978	0.172378	0.269614	18.9831	0	0	0	0	0	0	0
483	2019	0.257951	0.272015	2.27595	2.20707	0.683327	-0.00819443	0.257952	14.3626	0	0	0	0	1	0	1
483	2022	0.215913	0.146024	0.0123213	-0.040338	-0.0674117	-0.11707	0.215914	30.8917	0	0	0	1	1	1	3
483	2018	0.197769	0.086102	-0.76564	-0.756341	0.345951	0.176683	0.197767	6.68392	0	0	0	0	1	1	2
841	2022	0.354239	0.328599	0.964633	1.03051	2.66718	-0.164795	0.354244	3.84706	0	0	0	0	1	0	1
841	2018	0.273956	-0.108285	0.782724	0.748133	0.747097	0.00841081	0.27396	3.5427	0	0	1	0	0	0	1
841	2020	0.186527	0.742146	0.335425	0.274492	0.255086	0.36543	0.186526	4.72866	0	0	0	0	0	0	0
841	2021	0.17782	0.756177	0.101499	0.082726	-0.560583	0.0219628	0.177818	3.42439	0	0	0	1	0	0	1
841	2019	-0.048959	-0.199511	-0.298892	-0.297409	-0.0899165	-0.225956	-0.0489591	3.9631	0	0	0	0	0	0	0
484	2021	0.444539	0.163152	-0.295669	-0.273926	1.52892	0.19993	0.444535	8.66202	0	0	0	0	1	1	2
484	2020	0.195226	0.460106	0.50198	0.370548	0.39289	0.0176141	0.195223	10.2713	0	0	0	0	0	0	0
484	2018	0.16424	0.115756	0.143677	0.16316	-0.305626	0.0283356	0.164238	12.3383	0	0	0	1	0	0	1
484	2019	0.075814	0.0953747	-0.102104	-0.065614	0.0273949	-0.161991	0.0758168	9.49405	0	0	0	0	0	1	1
484	2022	-0.064183	-0.0793396	0.282533	0.252629	0.858713	-0.191702	-0.0641819	7.93857	0	0	0	1	1	1	3
485	2018	0.761877	0.260809	0.300044	0.335159	-0.0523571	0.0464714	0.761871	8.27265	0	0	0	1	0	0	1
485	2019	0.315784	0.627106	0.285307	0.297985	-0.0260761	-0.0629338	0.315787	6.78492	0	1	0	1	1	0	3
485	2022	0.197481	0.00404285	-0.683868	-0.595741	1.24892	0.0534869	0.197475	2.67431	0	0	0	0	1	1	2
485	2021	0.177564	0.24506	1.59677	1.32865	-0.647057	0.210275	0.177562	3.23855	0	0	0	1	0	0	1
485	2020	-0.278685	-0.0570002	-0.719452	-0.704674	-0.0545745	-0.276639	-0.278684	4.04526	0	0	0	0	0	0	0
353	2019	1.39209	3.08146	4.86038	5.37073	1.65162	-0.964373	1.3921	10.5418	0	1	0	0	1	0	2
353	2020	0.47389	-0.0564592	0.332936	0.401076	1.41487	-0.54631	0.473892	11.1202	0	0	1	0	1	0	2
353	2022	-0.012603	0.0702632	1.0607	1.08845	-0.307412	0.125152	-0.0126059	6.55014	0	0	1	0	0	1	2
353	2021	-0.139229	-0.140098	-2.8784	-2.33193	-0.661678	-0.211159	-0.139238	13.2854	0	0	0	0	0	0	0
353	2018	-0.163358	-0.32441	-0.529048	-0.568605	0.778998	0.0590506	-0.163362	24.7504	0	0	0	1	1	0	2
354	2020	0.161231	0.0730445	0.0551008	0.055968	0.550937	0.407271	0.161227	4.36477	0	0	0	0	0	0	0
354	2021	0.135271	-0.0421785	0.125459	0.115522	-0.172356	0.0594054	0.135269	4.53797	0	0	1	1	0	0	2
354	2018	0.110417	0.281869	0.137048	0.125675	-0.10049	-0.0984969	0.110419	6.57236	0	0	0	1	1	0	2
354	2019	0.076669	0.136643	0.0569128	0.051951	0.280153	-0.0417419	0.0766687	6.97443	0	1	0	0	1	0	2
354	2022	0.03801	0.156188	0.162932	-0.087681	0.509748	-0.26222	0.0380095	3.17307	0	0	0	0	1	1	2
171	2019	0.371707	0.458086	-0.247574	-0.283106	-5.00221	0.181255	0.371707	12.5984	0	0	0	1	1	1	3
171	2020	0.134381	0.403192	0.295435	0.256096	0.558701	0.0266414	0.134382	28.2266	0	0	0	0	0	0	0
171	2022	0.039726	0.109976	0.33516	0.337569	-0.437273	-0.094041	0.0397226	15.2524	0	0	0	1	1	0	2
171	2018	-0.022121	0.0710841	0.331154	0.323315	1.18504	-0.116396	-0.0221286	10.9274	0	0	1	1	1	1	4
171	2021	-0.172039	-0.13856	-0.575538	-0.585496	3.50174	-0.238514	-0.172042	26.4487	0	0	0	1	0	0	1
248	2018	0.339514	0.147863	0.480372	0.448152	-31.6907	-0.458968	0.339517	4.30671	0	0	0	1	1	0	2
248	2021	0.31695	0.929212	1.18873	1.28209	-0.107036	0.381232	0.316964	2.00687	0	0	0	1	0	0	1
248	2022	0.091042	0.0104687	0.186986	-0.11748	-0.360738	0.0353028	0.0910406	1.97847	0	0	0	1	0	1	2
248	2020	-0.054476	-0.457414	-4.86608	-3.97415	3.41888	0.200904	-0.0544878	1.75107	0	0	0	1	1	0	2
248	2019	-0.082181	0.0808108	-0.611321	-0.565098	1.17229	-0.421491	-0.0821815	2.95713	0	0	1	1	0	0	2
640	2018	0.564514	0.156455	0.268637	0.257946	0.658396	-0.166214	0.564525	10.0824	0	0	0	0	1	0	1
640	2019	0.298676	0.14848	0.167443	0.189564	0.25989	0.388762	0.298668	11.6458	0	0	0	0	0	0	0
640	2022	-0.089656	0.670896	-0.887217	-0.912918	-1.09708	0.267178	-0.0896618	7.97536	0	0	1	0	1	0	2
640	2021	-0.1812	0.283823	4.22372	4.38658	-0.183241	-0.269895	-0.181195	6.03619	0	0	1	0	1	1	3
640	2020	-0.236055	-0.0622004	-0.438786	-0.462635	-0.245571	-0.122234	-0.236059	8.20316	0	0	0	0	0	0	0
641	2020	0.125543	-0.1672	0.443509	0.727059	-0.406651	0.00529435	0.125546	5.48428	0	0	1	1	0	0	2
641	2021	0.082757	0.123364	0.0892439	0.128395	0.126628	0.120657	0.0827517	8.04536	0	0	0	0	0	0	0
641	2019	0.060293	0.00230272	-0.539153	-0.617479	-0.0782289	-0.0889457	0.0602931	6.68464	0	0	0	1	0	1	2
641	2022	-0.107155	0.110638	-0.360324	-0.514642	-1.35498	-0.0475205	-0.10716	11.852	0	0	1	0	0	0	1
641	2018	-0.116484	-0.0845915	-0.22896	-0.27239	0.0252839	-0.242054	-0.116487	3.88285	0	0	0	1	0	0	1
355	2019	1.15898	0.402159	0.601592	0.517021	1.32659	0.992095	1.15898	4.57521	0	1	0	0	0	0	1
355	2022	0.275281	0.123189	3.76571	3.84952	3.98563	-0.133709	0.275302	7.10272	0	0	0	0	1	0	1
355	2018	0.25762	0.261159	0.159921	0.121764	1.1819	0.0660303	0.257619	5.77722	0	0	0	0	0	0	0
355	2021	0.239684	0.0613485	2.39534	2.13778	-0.0404851	-0.0349544	0.239687	5.80121	0	0	0	1	1	0	2
355	2020	0.203849	0.200184	-0.694776	-0.654676	-0.236379	0.124109	0.203841	3.78353	0	1	0	1	1	1	4
486	2019	1.01879	0.621005	0.88064	0.885797	-7.29628	0.375081	1.01878	2.7794	0	1	0	1	0	0	2
486	2018	0.544661	0.427696	0.167224	0.16503	0.499042	-0.225736	0.544652	2.48229	0	0	0	0	1	0	1
486	2021	0.386912	0.253228	0.505115	0.548228	2.12509	-0.0495309	0.386916	6.71744	0	0	0	0	1	0	1
486	2020	0.247503	0.0886076	0.360515	0.317663	1.53294	-0.173899	0.2475	3.45269	0	0	0	0	1	0	1
486	2022	0.004177	0.325611	0.254215	0.211062	-1.95469	-0.106679	0.00418362	4.96245	0	0	0	1	1	0	2
249	2022	0.230012	0.0542699	0.287685	0.189954	-0.522517	0.765045	0.230002	2.5731	0	0	0	1	0	0	1
249	2020	-0.037593	-0.020895	-25.9823	-21.9386	-1.92353	-0.0934515	-0.0376115	1.63086	0	0	0	0	0	0	0
249	2018	-0.184558	0.312038	-0.748166	-0.757438	0.388341	0.124321	-0.184562	2.6984	0	0	1	1	1	0	3
249	2021	-0.462686	-0.287258	0.370569	0.305324	2.17831	-0.637956	-0.462676	3.34933	0	1	0	1	1	1	4
249	2019	-0.568227	-0.137543	-0.733099	-0.721302	2.02839	-0.368968	-0.568223	2.84136	0	0	0	1	0	0	1
356	2019	0.173325	0.0207701	0.093527	0.016522	-1.10202	0.158897	0.173324	4.61987	0	0	0	1	0	0	1
356	2021	0.126733	0.221037	0.181203	0.165099	2.3286	-0.175436	0.126737	5.783	0	0	0	0	1	0	1
356	2020	0.113105	1.4173	0.0240138	-0.044116	2.70405	0.40708	0.113104	7.48717	0	1	0	0	0	1	2
356	2018	0.109657	-0.553626	-0.110761	-0.104635	4.09725	-0.369374	0.109654	3.1776	0	0	1	0	0	1	2
356	2022	-0.014718	-0.0390374	-0.658627	-0.808318	0.419469	-0.175882	-0.0147216	3.88265	0	1	0	1	0	0	2
744	2021	0.947925	0.275624	0.719412	0.674414	-1.41883	-0.0912098	0.947913	14.3986	0	0	0	1	1	0	2
744	2019	0.321793	0.533095	0.302302	0.287017	0.163317	0.122711	0.321792	21.4708	0	0	0	0	0	0	0
744	2018	0.313911	0.620814	0.285355	0.223928	0.228856	-0.035059	0.313904	14.0669	0	0	0	0	1	0	1
744	2022	0.088498	1.26337	0.0635211	0.059291	-4.28427	-0.263144	0.0884963	12.0033	0	0	0	1	1	0	2
744	2020	-0.249083	-0.326446	-0.442473	-0.425779	-0.536218	-0.397601	-0.249086	25.684	0	0	0	0	0	0	0
172	2022	0.40177	0.289935	-0.644037	-0.654617	-2.9631	0.836749	0.401769	2.60969	0	0	0	1	1	1	3
172	2018	0.147739	0.376569	0.144829	0.05294	0.661794	-0.0391769	0.147743	3.07241	0	0	0	0	1	0	1
172	2021	-0.012533	-0.389956	0.0849488	0.237072	18.0905	0.210304	-0.0125307	3.94218	0	0	0	1	0	1	2
172	2019	-0.025763	0.00385087	-0.311424	-0.399606	1.34656	0.0274933	-0.0257653	2.83693	0	0	1	1	1	0	3
172	2020	-0.491376	-0.109112	-5.90006	-6.78314	-1.14786	-0.25384	-0.491385	2.65972	0	1	0	0	0	0	1
745	2022	1.12883	0.13457	3.97525	5.91113	-0.115636	0.363452	1.12883	5.66058	0	0	0	1	0	0	1
745	2019	-0.081859	0.178676	-0.491398	-0.414345	1.15358	-0.115186	-0.0818557	2.41151	0	0	1	1	0	0	2
745	2018	-0.201705	-0.194243	-0.678017	-0.709157	8.90758	-0.213751	-0.201708	2.29544	0	0	0	1	0	0	1
745	2020	-0.671759	-0.380664	-8.82912	-7.71234	-0.625853	-0.471373	-0.671764	3.25422	0	0	0	0	0	0	0
250	2021	0.753713	0.425087	1.02349	1.0591	-4.97253	0.105246	0.753711	8.75548	0	0	0	1	0	0	1
250	2019	0.620639	0.152702	1.00359	1.05253	-0.258109	0.227639	0.620637	4.5614	0	1	0	1	0	0	2
250	2018	0.376458	0.643937	0.0499331	-0.049405	5.41321	-0.075258	0.376455	3.09514	0	0	0	0	1	1	2
250	2022	0.159563	0.688047	-0.0076967	-0.013969	-3.65926	-0.225082	0.159564	9.80834	0	0	0	1	0	1	2
250	2020	0.090993	0.168274	0.934879	1.07054	-0.755201	-0.229749	0.0910008	5.94198	0	0	0	1	1	0	2
842	2021	0.487424	0.0894957	0.332504	0.479926	0.654071	0.140792	0.487421	69.5697	0	0	0	0	0	0	0
842	2018	0.471043	1.05796	0.411726	0.374461	0.0263469	-0.356771	0.471046	38.2909	0	0	0	0	1	0	1
842	2019	0.41116	0.296816	0.405673	0.357805	0.854036	-0.080662	0.411161	70.8569	0	1	0	0	1	0	2
842	2020	0.345894	0.448008	0.505679	0.383905	0.383382	0.0882892	0.345894	137.183	0	0	0	0	0	0	0
842	2022	0.177811	0.353734	0.177625	0.163246	0.0343167	-0.093175	0.177811	38.7572	0	0	0	0	1	0	1
747	2022	0.405891	0.311479	0.23383	0.221406	0.646285	-0.0372834	0.405888	3.46305	0	0	0	0	1	0	1
747	2021	0.387407	0.216332	0.472025	0.417634	0.669307	0.105993	0.387406	3.19547	0	0	0	0	0	0	0
747	2019	0.329734	0.331034	0.339408	0.300449	3.74154	-0.044902	0.329732	5.17847	0	0	0	0	1	0	1
747	2018	0.30229	0.365314	0.527942	0.558594	0.114909	-0.138991	0.30229	5.36616	0	0	0	0	1	0	1
747	2020	0.255003	0.320486	0.102481	0.152296	0.126561	0.175213	0.255001	4.42856	0	1	0	0	0	0	1
[truncated: 623 more rows]

## Sheet: Deleted abnormal records
id	Year	RGR	ARGR	NPGR	GPGR	NCFGR	ITR	GRGR	Z	审计意见	I1	I2	I3	I4	AO	NCAF	PH
239	2021	33.7671	4.56674	2.82786	2.62013	-4.4324	5.79348	33.7662	5.43321	标准无保留意见	0	1	0	0	0	0	1
727	2020	5.39397	18.6847	0.24381	0.207968	19.5556	0.0471455	5.39389	35.2139	标准无保留意见	0	0	0	0	0	1	1
153	2018	0.848948	17.3263	24.1486	28.1507	0.60346	0.308032	0.848982	3.86828	标准无保留意见	0	0	0	0	0	0	0
839	2019	3.84096	1.47695	139.768	472.854	20.0354	0.483747	3.84101	7.37392	标准无保留意见	0	0	0	0	0	0	0
169	2022	-0.415127	-0.544537	-137.628	-12.8864	97.1016	-0.255562	-0.415124	3.84858	标准无保留意见	0	1	0	0	0	0	1
60	2019	0.283325	0.0864402	-153.92	-133.153	10.8398	0.0900277	0.283335	6.41431	标准无保留意见	0	0	1	1	0	0	2
8	2018	-0.204536	-0.258246	-202.901	-48.2847	0.665304	0.459878	-0.195687	-0.141764	带强调事项段的无保留意见	0	1	1	0	1	0	3
126	2020	0.066881	-0.0279342	4.92896	187.279	0.800158	0.0972525	0.0668831	1.8468	标准无保留意见	1	0	0	0	0	1	2
258	2020	0.572435	0.344718	8.80552	180.881	1.69707	0.255569	0.572438	7.0104	标准无保留意见	0	0	0	0	0	0	0
341	2022	-0.208363	-0.0359885	3.29234	145.316	-0.825063	-0.115446	-0.20836	17.2278	标准无保留意见	0	0	1	1	0	0	2
38	2019	-0.226205	-0.0950184	-7.12715	-120.103	-0.361224	-0.225444	-0.226203	0.667608	标准无保留意见	0	0	0	0	0	0	0
16	2019	-0.121858	-0.488114	-94.7558	-123.561	0.456171	0.173829	-0.121877	7.80664	标准无保留意见	0	1	1	0	0	0	2
209	2018	-0.570351	-0.438868	-54.9065	-213.431	-0.685684	0.133594	-0.570357	-2.04835	标准无保留意见	0	0	1	0	0	0	1
213	2020	-0.329766	-0.366901	-36.3747	-457.342	-2.23883	-0.367795	-0.329771	2.95385	标准无保留意见	0	0	0	0	0	0	0
613	2021	-0.032447	-0.379567	-65.9741	-862.838	-0.989693	0.0821974	-0.0324542	1.03232	标准无保留意见	0	0	1	0	0	0	1
246	2018	-0.269427	0.00551073	-0.812888	-0.845068	2093.64	-0.617539	-0.269429	3.23529	标准无保留意见	1	1	0	0	0	0	2
106	2020	0.16247	-0.454317	1.01569	1.198	1129.34	-0.0752527	0.162471	6.62493	标准无保留意见	1	0	1	0	0	0	2
760	2019	0.824825	0.274159	0.43101	0.430702	-169.77	0.110395	0.824814	2.78053	标准无保留意见	0	1	0	0	0	0	1
334	2018	-0.002684	0.393969	-3.42148	-2.94833	-178.078	-0.158668	-0.00268235	2.47564	标准无保留意见	1	0	0	0	0	0	1
2	2020	-0.741631	0.800488	-1.63799	-1.67281	-571.109	4.69803	-0.741639	1.19301	标准无保留意见	1	0	1	0	0	0	2
600	2019	-0.049519	0.0331914	-0.777255	-0.847005	-0.671977	8.68104	-0.0495235	6.36187	标准无保留意见	1	0	1	0	0	0	2
745	2021	14.3508	0.258722	-0.311576	0.109879	10.4393	5.89904	14.3511	5.27386	标准无保留意见	0	0	1	0	0	0	1
621	2018	10.4813	4.71773	15.3025	14.7336	-20.7635	-0.654514	10.4814	1.89647	标准无保留意见	0	1	1	0	0	0	2
